# Supplementary material for: {N,N′-Bis[(E)-3-phenyl­prop-2-en-1-yl­idene]propane-1,3-diamine-κ2 N,N′]dichloridocobalt(II)
Source: Acta Crystallogr Sect E Struct Rep Online. 2009 May 7;65(Pt 6):m617. doi: 10.1107/S1600536809016274 (PMC2969584; doi:10.1107/S1600536809016274)
Supplement: Supplementary file 1 [file e-65-0m617-sup1.cif]

##############################################################################
###                                                                        ###
###        Electronic paper (Acta Crystallographica Section E)             ###
###                                                                        ###
##############################################################################
#                                                                            #
# This CIF contains the data in a paper accepted for publication in Acta     #
# Crystallographica Section E. It conforms to the requirements of Notes      #
# for Authors for Section E, and has been peer reviewed under the auspices   #
# of the IUCr Commission on Journals.                                        #
#                                                                            #
# Full details of the Crystallographic Information File format               #
# are given in the paper "The Crystallographic Information File (CIF):       #
# a New Standard Archive File for Crystallography" by S. R. Hall, F. H.      #
# Allen and I. D. Brown [Acta Cryst. (1991), A47, 655-685].                  #
#                                                                            #
# The current version of the core CIF dictionary is obtainable from          #
# ftp://ftp.iucr.org/pub/cif_core.dic. The current version number is 2.4.    #
#                                                                            #
# Software is freely available for graphical display of the structure(s) in  #
# this CIF.  For information consult the CIF home page http://www.iucr.org/  #
# cif/home.html                                                              #
#                                                                            #
# This file may be used for bona fide research purposes within the           #
# scientific community so long as proper attribution is given to the journal # 
# article from which it was obtained.                                        #
#                                                                            #
##############################################################################
                                             
data_I
_audit_creation_method     SHELXL-97
_chemical_name_systematic
;
{<i>N</i>,<i>N</i>'-Bis[(<i>E</i>)-3-phenylprop-2-en-1-ylidene]propane-
1,3-diamine-\k^2^<i>N</i>,<i>N</i>']dichloridocobalt(II)
;
_chemical_name_common     ?
_chemical_formula_moiety     'C21 H22 Cl2 Co N2'
_chemical_formula_sum     'C21 H22 Cl2 Co N2'
_chemical_formula_iupac     '[Co Cl2 (C21 H22 N2)]'
_chemical_formula_weight     432.24
_chemical_melting_point     ?
_symmetry_cell_setting     monoclinic
_symmetry_space_group_name_H-M     'P 21/n'
loop_
    _symmetry_equiv_pos_as_xyz
    'x, y, z'
    '-x+1/2, y+1/2, -z+1/2'
    '-x, -y, -z'
    'x-1/2, -y-1/2, z-1/2'
_cell_length_a     7.4976(5)
_cell_length_b     16.1594(8)
_cell_length_c     16.6238(10)
_cell_angle_alpha     90.00
_cell_angle_beta     91.531(2)
_cell_angle_gamma     90.00
_cell_volume     2013.4(2)
_cell_formula_units_Z     4
_cell_measurement_reflns_used     16882
_cell_measurement_theta_min     3.0
_cell_measurement_theta_max     29.9
_cell_measurement_temperature     193(2)
_exptl_crystal_description     'cubic'
_exptl_crystal_colour     'green'
_exptl_crystal_size_max     0.30
_exptl_crystal_size_mid     0.30
_exptl_crystal_size_min     0.20
_exptl_crystal_density_diffrn     1.426
_exptl_crystal_density_meas     ?
_exptl_crystal_density_method     'not measured'
_exptl_crystal_F_000     892
_exptl_absorpt_coefficient_mu     1.125
_exptl_absorpt_correction_type     multi-scan
_exptl_absorpt_process_details     '(ABSCOR; Higashi, 1995)'
_exptl_absorpt_correction_T_min     0.7290
_exptl_absorpt_correction_T_max     0.8064
_exptl_special_details
;
;
_diffrn_ambient_temperature     193(2)
_diffrn_radiation_type     'Mo K\a'
_diffrn_radiation_wavelength     0.71075
_diffrn_radiation_source     'fine-focus sealed tube'
_diffrn_radiation_monochromator     graphite
_diffrn_measurement_device_type     'Rigaku R-AXIS RAPID'
_diffrn_measurement_method     \w
_diffrn_detector_area_resol_mean     10.00
_diffrn_reflns_number     23596
_diffrn_reflns_av_R_equivalents     0.0337
_diffrn_reflns_av_sigmaI/netI     0.0265
_diffrn_reflns_theta_min     3.00
_diffrn_reflns_theta_max     29.95
_diffrn_reflns_theta_full     29.95
_diffrn_measured_fraction_theta_max     0.998
_diffrn_measured_fraction_theta_full     0.998
_diffrn_reflns_limit_h_min     -10
_diffrn_reflns_limit_h_max     10
_diffrn_reflns_limit_k_min     -22
_diffrn_reflns_limit_k_max     22
_diffrn_reflns_limit_l_min     -23
_diffrn_reflns_limit_l_max     23
_diffrn_standards_number     ?
_diffrn_standards_interval_count     ?
_diffrn_standards_interval_time     ?
_diffrn_standards_decay_%     ?
_refine_special_details
;
Refinement of <i>F</i>^2^ against ALL reflections. The weighted <i>R</i>-factor
<i>wR</i> and goodness of fit <i>S</i> are based on <i>F</i>^2^, conventional
<i>R</i>-factors <i>R</i> are based on <i>F</i>, with <i>F</i> set to zero for
negative <i>F</i>^2^. The threshold expression of <i>F</i>^2^ >
\s(<i>F</i>^2^) is used only for calculating <i>R</i>-factors(gt) <i>etc</i>.
and is not relevant to the choice of reflections for refinement.
<i>R</i>-factors based on <i>F</i>^2^ are statistically about twice as large
as those based on <i>F</i>, and <i>R</i>- factors based on ALL data will be
even larger.
;
_reflns_number_total     5826
_reflns_number_gt     4806
_reflns_threshold_expression     I>2\s(I)
_refine_ls_structure_factor_coef     Fsqd
_refine_ls_matrix_type     full
_refine_ls_R_factor_all     0.0445
_refine_ls_R_factor_gt     0.0355
_refine_ls_wR_factor_gt     0.0868
_refine_ls_wR_factor_ref     0.0908
_refine_ls_goodness_of_fit_ref     1.094
_refine_ls_restrained_S_all     1.094
_refine_ls_number_reflns     5826
_refine_ls_number_parameters     236
_refine_ls_number_restraints     0
_refine_ls_hydrogen_treatment     constr
_refine_ls_weighting_scheme     calc
_refine_ls_weighting_details
         'calc w=1/[\s^2^(Fo^2^)+(0.0428P)^2^+0.5035P] where P=(Fo^2^+2Fc^2^)/3'
_atom_sites_solution_hydrogens     geom
_atom_sites_solution_primary     direct
_atom_sites_solution_secondary     difmap
_refine_ls_shift/su_max     0.002
_refine_ls_shift/su_mean     0.000
_refine_diff_density_max     0.531
_refine_diff_density_min     -0.464
_refine_ls_extinction_method     none
_refine_ls_extinction_coef     ?
loop_
    _atom_type_symbol
    _atom_type_description
    _atom_type_scat_dispersion_real
    _atom_type_scat_dispersion_imag
    _atom_type_scat_source
    'C' 'C' 0.0033 0.0016
                         'International Tables Vol C Tables 4.2.6.8 and 6.1.1.4'
    'H' 'H' 0.0000 0.0000
                         'International Tables Vol C Tables 4.2.6.8 and 6.1.1.4'
    'Cl' 'Cl' 0.1484 0.1585
                         'International Tables Vol C Tables 4.2.6.8 and 6.1.1.4'
    'Co' 'Co' 0.3494 0.9721
                         'International Tables Vol C Tables 4.2.6.8 and 6.1.1.4'
    'N' 'N' 0.0061 0.0033
                         'International Tables Vol C Tables 4.2.6.8 and 6.1.1.4'
_computing_data_collection     'PROCESS-AUTO (Rigaku, 1998)'
_computing_cell_refinement     'PROCESS-AUTO (Rigaku, 1998)'
_computing_data_reduction     'CrystalStructure (Rigaku/MSC, 2004)'
_computing_structure_solution     'SIR2004 (Burla <i>et al.</i>,  2005)'
_computing_structure_refinement     'SHELXL97 (Sheldrick, 2008)'
_computing_molecular_graphics     'ORTEP-3 (Farrugia, 1997)'
_computing_publication_material     'SHELXL97 (Sheldrick, 2008)'
loop_
    _atom_site_type_symbol
    _atom_site_label
    _atom_site_fract_x
    _atom_site_fract_y
    _atom_site_fract_z
    _atom_site_U_iso_or_equiv
    _atom_site_adp_type
    _atom_site_calc_flag
    _atom_site_refinement_flags
    _atom_site_occupancy
    _atom_site_disorder_assembly
    _atom_site_disorder_group
    Co Co1 0.25070(3) 0.193360(13) 0.243448(12) 0.02719(7) Uani d . 1 . .
    Cl Cl1 0.28692(6) 0.05592(2) 0.25023(2) 0.03655(10) Uani d . 1 . .
    Cl Cl2 0.49842(6) 0.26032(3) 0.20514(3) 0.03852(11) Uani d . 1 . .
    N N1 0.04670(18) 0.23684(8) 0.17195(8) 0.0291(3) Uani d . 1 . .
    N N2 0.16292(18) 0.25318(8) 0.34289(8) 0.0291(3) Uani d . 1 . .
    C C1 -0.2001(2) -0.01609(10) 0.05017(9) 0.0304(3) Uani d . 1 . .
    C C2 -0.1150(2) -0.07521(11) 0.09975(11) 0.0377(4) Uani d . 1 . .
    H H2 -0.0448 -0.0578 0.1451 0.045 Uiso calc R 1 . .
    C C3 -0.1329(3) -0.15844(12) 0.08302(12) 0.0426(4) Uani d . 1 . .
    H H3 -0.0745 -0.1981 0.1167 0.051 Uiso calc R 1 . .
    C C4 -0.2360(3) -0.18448(11) 0.01710(12) 0.0419(4) Uani d . 1 . .
    H H4 -0.2488 -0.2419 0.0063 0.050 Uiso calc R 1 . .
    C C5 -0.3203(2) -0.12722(10) -0.03290(11) 0.0364(4) Uani d . 1 . .
    H H5 -0.3900 -0.1452 -0.0781 0.044 Uiso calc R 1 . .
    C C6 -0.3020(2) -0.04375(10) -0.01645(10) 0.0330(3) Uani d . 1 . .
    H H6 -0.3595 -0.0045 -0.0509 0.040 Uiso calc R 1 . .
    C C7 -0.1865(2) 0.07272(11) 0.06595(10) 0.0325(3) Uani d . 1 . .
    H H7 -0.2680 0.1076 0.0373 0.039 Uiso calc R 1 . .
    C C8 -0.0703(2) 0.10972(10) 0.11696(9) 0.0304(3) Uani d . 1 . .
    H H8 0.0122 0.0768 0.1473 0.037 Uiso calc R 1 . .
    C C9 -0.0678(2) 0.19798(10) 0.12681(10) 0.0320(3) Uani d . 1 . .
    H H9 -0.1558 0.2296 0.0984 0.038 Uiso calc R 1 . .
    C C10 0.0290(2) 0.32742(10) 0.17794(10) 0.0342(3) Uani d . 1 . .
    H H10A -0.0620 0.3469 0.1380 0.041 Uiso calc R 1 . .
    H H10B 0.1440 0.3538 0.1653 0.041 Uiso calc R 1 . .
    C C11 -0.0252(2) 0.35316(10) 0.26220(10) 0.0340(3) Uani d . 1 . .
    H H11A -0.0595 0.4123 0.2608 0.041 Uiso calc R 1 . .
    H H11B -0.1321 0.3210 0.2767 0.041 Uiso calc R 1 . .
    C C12 0.1177(2) 0.34122(9) 0.32822(10) 0.0342(3) Uani d . 1 . .
    H H12A 0.2269 0.3712 0.3131 0.041 Uiso calc R 1 . .
    H H12B 0.0753 0.3659 0.3788 0.041 Uiso calc R 1 . .
    C C13 0.1347(2) 0.22441(10) 0.41378(9) 0.0299(3) Uani d . 1 . .
    H H13 0.0819 0.2604 0.4515 0.036 Uiso calc R 1 . .
    C C14 0.1777(2) 0.14149(10) 0.43997(9) 0.0301(3) Uani d . 1 . .
    H H14 0.2322 0.1041 0.4041 0.036 Uiso calc R 1 . .
    C C15 0.1409(2) 0.11698(10) 0.51492(10) 0.0299(3) Uani d . 1 . .
    H H15 0.0783 0.1550 0.5474 0.036 Uiso calc R 1 . .
    C C16 0.1881(2) 0.03716(10) 0.55142(9) 0.0303(3) Uani d . 1 . .
    C C17 0.1433(3) 0.02236(11) 0.63139(10) 0.0383(4) Uani d . 1 . .
    H H17 0.0757 0.0621 0.6596 0.046 Uiso calc R 1 . .
    C C18 0.1975(3) -0.05030(12) 0.66951(12) 0.0470(5) Uani d . 1 . .
    H H18 0.1663 -0.0600 0.7237 0.056 Uiso calc R 1 . .
    C C19 0.2957(3) -0.10810(12) 0.62942(13) 0.0460(5) Uani d . 1 . .
    H H19 0.3343 -0.1572 0.6561 0.055 Uiso calc R 1 . .
    C C20 0.3386(2) -0.09457(11) 0.54975(13) 0.0420(4) Uani d . 1 . .
    H H20 0.4057 -0.1348 0.5219 0.050 Uiso calc R 1 . .
    C C21 0.2844(2) -0.02314(10) 0.51072(11) 0.0345(3) Uani d . 1 . .
    H H21 0.3126 -0.0149 0.4559 0.041 Uiso calc R 1 . .
loop_
    _atom_site_aniso_label
    _atom_site_aniso_U_11
    _atom_site_aniso_U_22
    _atom_site_aniso_U_33
    _atom_site_aniso_U_12
    _atom_site_aniso_U_13
    _atom_site_aniso_U_23
    Co1 0.02769(12) 0.02684(12) 0.02693(12) 0.00036(7) -0.00153(8) 0.00003(8)
    Cl1 0.0445(2) 0.02843(19) 0.0363(2) 0.00604(15) -0.00552(17) -0.00140(15)
    Cl2 0.0328(2) 0.0447(2) 0.0381(2) -0.00778(17) 0.00149(16) 0.00277(18)
    N1 0.0300(7) 0.0313(6) 0.0258(6) 0.0031(5) -0.0003(5) -0.0008(5)
    N2 0.0313(7) 0.0270(6) 0.0287(6) -0.0016(5) -0.0015(5) -0.0009(5)
    C1 0.0258(7) 0.0354(8) 0.0300(7) -0.0005(6) 0.0016(6) -0.0011(6)
    C2 0.0357(9) 0.0430(9) 0.0344(8) -0.0002(7) -0.0020(7) 0.0037(7)
    C3 0.0413(10) 0.0407(10) 0.0461(10) 0.0037(8) 0.0050(8) 0.0120(8)
    C4 0.0403(10) 0.0341(9) 0.0518(11) -0.0037(7) 0.0119(8) -0.0011(8)
    C5 0.0299(8) 0.0413(9) 0.0381(9) -0.0053(7) 0.0050(7) -0.0070(7)
    C6 0.0288(8) 0.0394(8) 0.0308(8) 0.0007(6) 0.0003(6) 0.0001(7)
    C7 0.0285(8) 0.0363(8) 0.0324(8) 0.0030(6) -0.0030(6) -0.0008(7)
    C8 0.0274(7) 0.0356(8) 0.0283(7) 0.0021(6) 0.0002(6) -0.0009(6)
    C9 0.0282(8) 0.0388(9) 0.0288(7) 0.0036(6) -0.0016(6) -0.0010(6)
    C10 0.0386(9) 0.0302(8) 0.0335(8) 0.0038(7) -0.0050(7) 0.0028(7)
    C11 0.0364(9) 0.0265(7) 0.0390(9) 0.0030(6) -0.0007(7) -0.0016(7)
    C12 0.0450(10) 0.0237(7) 0.0339(8) -0.0014(6) -0.0025(7) -0.0018(6)
    C13 0.0297(8) 0.0315(8) 0.0285(7) 0.0010(6) -0.0012(6) -0.0030(6)
    C14 0.0307(8) 0.0319(7) 0.0277(7) 0.0000(6) -0.0007(6) -0.0016(6)
    C15 0.0288(8) 0.0325(8) 0.0282(7) -0.0005(6) -0.0016(6) -0.0024(6)
    C16 0.0273(8) 0.0332(8) 0.0302(7) -0.0047(6) -0.0041(6) 0.0007(6)
    C17 0.0447(10) 0.0380(9) 0.0322(8) -0.0032(7) -0.0010(7) 0.0012(7)
    C18 0.0596(13) 0.0467(11) 0.0343(9) -0.0085(9) -0.0065(8) 0.0105(8)
    C19 0.0425(10) 0.0384(9) 0.0563(12) -0.0044(8) -0.0131(9) 0.0140(9)
    C20 0.0330(9) 0.0337(9) 0.0593(12) -0.0006(7) -0.0008(8) 0.0020(8)
    C21 0.0310(8) 0.0341(8) 0.0384(9) -0.0038(6) 0.0015(6) 0.0022(7)
_geom_special_details
;
All e.s.d.'s (except the e.s.d. in the dihedral angle between two l.s. planes)
are estimated using the full covariance matrix. The cell e.s.d.'s are taken
into account individually in the estimation of e.s.d.'s in distances, angles
and torsion angles; correlations between e.s.d.'s in cell parameters are only
used when they are defined by crystal symmetry. An approximate (isotropic)
treatment of cell e.s.d.'s is used for estimating e.s.d.'s involving l.s.
planes.
;
loop_
    _geom_bond_atom_site_label_1
    _geom_bond_atom_site_label_2
    _geom_bond_site_symmetry_2
    _geom_bond_distance
    _geom_bond_publ_flag
    Co1 N1 . 2.0368(13) y
    Co1 N2 . 2.0392(13) y
    Co1 Cl1 . 2.2399(5) y
    Co1 Cl2 . 2.2559(5) y
    N1 C9 . 1.289(2) ?
    N1 C10 . 1.473(2) ?
    N2 C13 . 1.289(2) ?
    N2 C12 . 1.481(2) ?
    C1 C6 . 1.402(2) ?
    C1 C2 . 1.404(2) ?
    C1 C7 . 1.462(2) ?
    C2 C3 . 1.379(3) ?
    C2 H2 . 0.9500 ?
    C3 C4 . 1.389(3) ?
    C3 H3 . 0.9500 ?
    C4 C5 . 1.385(3) ?
    C4 H4 . 0.9500 ?
    C5 C6 . 1.382(2) ?
    C5 H5 . 0.9500 ?
    C6 H6 . 0.9500 ?
    C7 C8 . 1.340(2) ?
    C7 H7 . 0.9500 ?
    C8 C9 . 1.436(2) ?
    C8 H8 . 0.9500 ?
    C9 H9 . 0.9500 ?
    C10 C11 . 1.527(2) ?
    C10 H10A . 0.9900 ?
    C10 H10B . 0.9900 ?
    C11 C12 . 1.525(2) ?
    C11 H11A . 0.9900 ?
    C11 H11B . 0.9900 ?
    C12 H12A . 0.9900 ?
    C12 H12B . 0.9900 ?
    C13 C14 . 1.443(2) ?
    C13 H13 . 0.9500 ?
    C14 C15 . 1.343(2) ?
    C14 H14 . 0.9500 ?
    C15 C16 . 1.465(2) ?
    C15 H15 . 0.9500 ?
    C16 C21 . 1.398(2) ?
    C16 C17 . 1.401(2) ?
    C17 C18 . 1.390(2) ?
    C17 H17 . 0.9500 ?
    C18 C19 . 1.373(3) ?
    C18 H18 . 0.9500 ?
    C19 C20 . 1.389(3) ?
    C19 H19 . 0.9500 ?
    C20 C21 . 1.380(2) ?
    C20 H20 . 0.9500 ?
    C21 H21 . 0.9500 ?
loop_
    _geom_angle_atom_site_label_1
    _geom_angle_atom_site_label_2
    _geom_angle_atom_site_label_3
    _geom_angle_site_symmetry_1
    _geom_angle_site_symmetry_3
    _geom_angle
    _geom_angle_publ_flag
    N1 Co1 N2 . . 93.21(5) y
    N1 Co1 Cl1 . . 117.36(4) y
    N2 Co1 Cl1 . . 118.07(4) y
    N1 Co1 Cl2 . . 106.31(4) y
    N2 Co1 Cl2 . . 106.71(4) y
    Cl1 Co1 Cl2 . . 112.965(19) y
    C9 N1 C10 . . 117.61(13) ?
    C9 N1 Co1 . . 130.55(11) ?
    C10 N1 Co1 . . 111.78(10) ?
    C13 N2 C12 . . 117.02(13) ?
    C13 N2 Co1 . . 129.36(11) ?
    C12 N2 Co1 . . 113.53(10) ?
    C6 C1 C2 . . 118.44(15) ?
    C6 C1 C7 . . 119.26(14) ?
    C2 C1 C7 . . 122.30(15) ?
    C3 C2 C1 . . 120.34(16) ?
    C3 C2 H2 . . 119.8 ?
    C1 C2 H2 . . 119.8 ?
    C2 C3 C4 . . 120.22(17) ?
    C2 C3 H3 . . 119.9 ?
    C4 C3 H3 . . 119.9 ?
    C5 C4 C3 . . 120.42(17) ?
    C5 C4 H4 . . 119.8 ?
    C3 C4 H4 . . 119.8 ?
    C6 C5 C4 . . 119.47(16) ?
    C6 C5 H5 . . 120.3 ?
    C4 C5 H5 . . 120.3 ?
    C5 C6 C1 . . 121.10(16) ?
    C5 C6 H6 . . 119.4 ?
    C1 C6 H6 . . 119.4 ?
    C8 C7 C1 . . 126.34(15) ?
    C8 C7 H7 . . 116.8 ?
    C1 C7 H7 . . 116.8 ?
    C7 C8 C9 . . 121.45(15) ?
    C7 C8 H8 . . 119.3 ?
    C9 C8 H8 . . 119.3 ?
    N1 C9 C8 . . 123.85(15) ?
    N1 C9 H9 . . 118.1 ?
    C8 C9 H9 . . 118.1 ?
    N1 C10 C11 . . 111.07(13) ?
    N1 C10 H10A . . 109.4 ?
    C11 C10 H10A . . 109.4 ?
    N1 C10 H10B . . 109.4 ?
    C11 C10 H10B . . 109.4 ?
    H10A C10 H10B . . 108.0 ?
    C12 C11 C10 . . 115.27(14) ?
    C12 C11 H11A . . 108.5 ?
    C10 C11 H11A . . 108.5 ?
    C12 C11 H11B . . 108.5 ?
    C10 C11 H11B . . 108.5 ?
    H11A C11 H11B . . 107.5 ?
    N2 C12 C11 . . 113.16(13) ?
    N2 C12 H12A . . 108.9 ?
    C11 C12 H12A . . 108.9 ?
    N2 C12 H12B . . 108.9 ?
    C11 C12 H12B . . 108.9 ?
    H12A C12 H12B . . 107.8 ?
    N2 C13 C14 . . 124.76(15) ?
    N2 C13 H13 . . 117.6 ?
    C14 C13 H13 . . 117.6 ?
    C15 C14 C13 . . 120.29(15) ?
    C15 C14 H14 . . 119.9 ?
    C13 C14 H14 . . 119.9 ?
    C14 C15 C16 . . 126.20(15) ?
    C14 C15 H15 . . 116.9 ?
    C16 C15 H15 . . 116.9 ?
    C21 C16 C17 . . 118.72(16) ?
    C21 C16 C15 . . 122.38(15) ?
    C17 C16 C15 . . 118.82(15) ?
    C18 C17 C16 . . 120.16(18) ?
    C18 C17 H17 . . 119.9 ?
    C16 C17 H17 . . 119.9 ?
    C19 C18 C17 . . 120.49(19) ?
    C19 C18 H18 . . 119.8 ?
    C17 C18 H18 . . 119.8 ?
    C18 C19 C20 . . 119.78(17) ?
    C18 C19 H19 . . 120.1 ?
    C20 C19 H19 . . 120.1 ?
    C21 C20 C19 . . 120.49(18) ?
    C21 C20 H20 . . 119.8 ?
    C19 C20 H20 . . 119.8 ?
    C20 C21 C16 . . 120.33(17) ?
    C20 C21 H21 . . 119.8 ?
    C16 C21 H21 . . 119.8 ?
loop_
    _geom_torsion_atom_site_label_1
    _geom_torsion_atom_site_label_2
    _geom_torsion_atom_site_label_3
    _geom_torsion_atom_site_label_4
    _geom_torsion_site_symmetry_1
    _geom_torsion_site_symmetry_2
    _geom_torsion_site_symmetry_3
    _geom_torsion_site_symmetry_4
    _geom_torsion
    _geom_torsion_publ_flag
    N2 Co1 N1 C9 . . . . -125.65(15) ?
    Cl1 Co1 N1 C9 . . . . -1.63(16) ?
    Cl2 Co1 N1 C9 . . . . 125.90(14) ?
    N2 Co1 N1 C10 . . . . 51.43(11) ?
    Cl1 Co1 N1 C10 . . . . 175.45(9) ?
    Cl2 Co1 N1 C10 . . . . -57.02(11) ?
    N1 Co1 N2 C13 . . . . 128.77(14) ?
    Cl1 Co1 N2 C13 . . . . 5.30(16) ?
    Cl2 Co1 N2 C13 . . . . -123.14(14) ?
    N1 Co1 N2 C12 . . . . -47.80(11) ?
    Cl1 Co1 N2 C12 . . . . -171.27(9) ?
    Cl2 Co1 N2 C12 . . . . 60.29(11) ?
    C6 C1 C2 C3 . . . . -0.3(3) ?
    C7 C1 C2 C3 . . . . 179.37(17) ?
    C1 C2 C3 C4 . . . . -0.3(3) ?
    C2 C3 C4 C5 . . . . 0.7(3) ?
    C3 C4 C5 C6 . . . . -0.4(3) ?
    C4 C5 C6 C1 . . . . -0.2(3) ?
    C2 C1 C6 C5 . . . . 0.6(2) ?
    C7 C1 C6 C5 . . . . -179.12(15) ?
    C6 C1 C7 C8 . . . . -166.72(17) ?
    C2 C1 C7 C8 . . . . 13.6(3) ?
    C1 C7 C8 C9 . . . . 179.17(16) ?
    C10 N1 C9 C8 . . . . -178.17(15) ?
    Co1 N1 C9 C8 . . . . -1.2(3) ?
    C7 C8 C9 N1 . . . . -176.41(17) ?
    C9 N1 C10 C11 . . . . 112.10(16) ?
    Co1 N1 C10 C11 . . . . -65.40(15) ?
    N1 C10 C11 C12 . . . . 69.65(18) ?
    C13 N2 C12 C11 . . . . -118.87(16) ?
    Co1 N2 C12 C11 . . . . 58.15(16) ?
    C10 C11 C12 N2 . . . . -65.56(19) ?
    C12 N2 C13 C14 . . . . -177.22(14) ?
    Co1 N2 C13 C14 . . . . 6.3(2) ?
    N2 C13 C14 C15 . . . . -179.13(16) ?
    C13 C14 C15 C16 . . . . -175.37(14) ?
    C14 C15 C16 C21 . . . . 1.8(3) ?
    C14 C15 C16 C17 . . . . 178.41(16) ?
    C21 C16 C17 C18 . . . . 1.4(3) ?
    C15 C16 C17 C18 . . . . -175.39(16) ?
    C16 C17 C18 C19 . . . . 0.2(3) ?
    C17 C18 C19 C20 . . . . -1.2(3) ?
    C18 C19 C20 C21 . . . . 0.5(3) ?
    C19 C20 C21 C16 . . . . 1.1(3) ?
    C17 C16 C21 C20 . . . . -2.0(2) ?
    C15 C16 C21 C20 . . . . 174.62(16) ?
data_global
_journal_date_recd_electronic     2009-04-27
_journal_date_accepted     2009-04-30
_journal_name_full     'Acta Crystallographica, Section E'
_journal_year     2009
_journal_volume     65
_journal_issue      6
_journal_page_first     m617
_journal_page_last     m617
_journal_paper_category     QM
_journal_coeditor_code     BT2939
_publ_contact_author_name     'Mohammad Hossein Habibi'
_publ_contact_author_address
;
Catalysis Division
Department of Chemistry
University of Isfahan
Isfahan 81746-73441
Iran
;
_publ_contact_author_email     'mhhabibi@yahoo.com'
_publ_contact_author_fax     '+98-311-6689732'
_publ_contact_author_phone     '+98-311-7932707'
_publ_section_title
;\
{<i>N</i>,<i>N</i>'-Bis[(<i>E</i>)-3-phenylprop-2-en-1-ylidene]propane-1,3-\
diamine-\k^2^<i>N</i>,<i>N</i>']dichloridocobalt(II)
;
loop_
    _publ_author_name
    _publ_author_footnote
    _publ_author_address
    'Montazerozohori, Morteza'
;
?
;
;
Department of Chemistry, Yasouj University,
Yasouj 75914-353, Iran
;
    'Habibi, Mohammad Hossein' .
;
Catalysis Division
Department of Chemistry
University of Isfahan
Isfahan 81746-73441
Iran
;
    'Amirnasr, Mehdi' .
;
Department of Chemistry, Isfahan University of Technology, Isfahan, Iran
;
    'Ariyoshi, Keita' .
;
Department of Chemistry, Faculty of Science, Okayama University
Tsushima-naka 3-1-1, Okayama 700-8530, Japan
;
    'Suzuki, Takayoshi' .
;
Department of Chemistry, Faculty of Science, Okayama University
Tsushima-naka 3-1-1, Okayama 700-8530, Japan
;
