# Supplementary material for: {N,N′-Bis[(E)-3-phenyl­prop-2-en-1-yl­idene]propane-1,3-diamine-κ2 N,N′]dichloridocobalt(II)
Source: Acta Crystallogr Sect E Struct Rep Online. 2009 May 7;65(Pt 6):m617. doi: 10.1107/S1600536809016274 (PMC2969584; doi:10.1107/S1600536809016274)
Supplement: Supplementary file 2 [file e-65-0m617-Isup2.hkl]

# 
# h,k,l, Fc-squared, Fo-squared, sigma(Fo-squared) and status flag 
# 
data_I
_shelx_title '  090408a' 
_shelx_refln_list_code          4 
_shelx_F_calc_maximum      235.90 
_exptl_crystal_F_000       892.00 
_reflns_d_resolution_high  0.7118 
 
loop_ 
 _symmetry_equiv_pos_as_xyz 
 'x, y, z' 
 '-x+1/2, y+1/2, -z+1/2' 
 '-x, -y, -z' 
 'x-1/2, -y-1/2, z-1/2' 
 
_cell_length_a     7.4976 
_cell_length_b    16.1594 
_cell_length_c    16.6238 
_cell_angle_alpha  90.000 
_cell_angle_beta   91.531 
_cell_angle_gamma  90.000 
 
_shelx_F_squared_multiplier     1.000 
 
loop_ 
 _refln_index_h 
 _refln_index_k 
 _refln_index_l 
 _refln_F_squared_calc 
 _refln_F_squared_meas 
 _refln_F_squared_sigma 
 _refln_observed_status 
   2   0   0    29626.34    33243.75    570.69 o 
   4   0   0     7868.32     7587.55    111.56 o 
   6   0   0       20.18       34.36      6.47 o 
   8   0   0      382.33      405.98     37.78 o 
  10   0   0        9.84        0.63      6.49 o 
   1   1   0      877.54      829.89      5.58 o 
   2   1   0     7426.01     7909.90    111.94 o 
   3   1   0       42.89       66.99      3.18 o 
   4   1   0      169.03      195.63      5.39 o 
   5   1   0      892.56      908.43     12.76 o 
   6   1   0      455.26      467.64     11.29 o 
   7   1   0      247.00      247.94     11.85 o 
   8   1   0      164.20      172.22      9.88 o 
   9   1   0       87.21       94.23     11.16 o 
  10   1   0       30.51       20.29      6.21 o 
   1   2   0    16771.39    18300.29    167.23 o 
   2   2   0    11066.24    12365.98    109.23 o 
   3   2   0     4811.77     4722.21     44.16 o 
   4   2   0     3591.36     3481.63     34.09 o 
   5   2   0      478.49      406.71      7.66 o 
   6   2   0      276.59      308.89      9.73 o 
   7   2   0      468.38      472.21      9.55 o 
   8   2   0     1950.50     2054.93     32.81 o 
   9   2   0      285.24      290.15     16.98 o 
  10   2   0      362.73      353.43     38.61 o 
   1   3   0      180.99      186.15      3.14 o 
   2   3   0      371.40      359.07      3.90 o 
   3   3   0        6.24        5.89      1.92 o 
   4   3   0      183.89      168.94      4.01 o 
   5   3   0        2.29       10.50      2.60 o 
   6   3   0      847.61      846.68     12.58 o 
   7   3   0       82.00       75.27      8.37 o 
   8   3   0       15.09        3.32      4.41 o 
   9   3   0       15.90       13.61      7.56 o 
  10   3   0        1.13        3.75     11.34 o 
   0   4   0     1628.48     1622.11     17.28 o 
   1   4   0     4614.57     4576.34     33.90 o 
   2   4   0       22.83       19.97      1.60 o 
   3   4   0     5818.60     5876.05     55.76 o 
   4   4   0     2837.26     2824.16     28.91 o 
   5   4   0     1476.45     1475.88     14.95 o 
   6   4   0      124.84      125.63      5.64 o 
   7   4   0      939.29      980.62     16.62 o 
   8   4   0      161.08      142.31     11.88 o 
   9   4   0      554.46      640.59     20.60 o 
  10   4   0       34.99       37.18     11.21 o 
   1   5   0      789.07      799.50      6.65 o 
   2   5   0       96.23       90.28      3.53 o 
   3   5   0      168.57      197.55      3.73 o 
   4   5   0     1302.62     1299.37     14.17 o 
   5   5   0      458.48      481.23     10.13 o 
   6   5   0      162.98      167.09      7.48 o 
   7   5   0        0.73        2.18      4.42 o 
   8   5   0      206.06      206.95     12.98 o 
   9   5   0        0.32        2.80      4.99 o 
  10   5   0       22.30       13.38      8.55 o 
   0   6   0      328.27      306.84      5.68 o 
   1   6   0    14558.87    15725.83    163.72 o 
   2   6   0     2907.91     2890.99     21.19 o 
   3   6   0     6016.01     5968.34     52.25 o 
   4   6   0      102.44      117.52      6.26 o 
   5   6   0     2255.62     2267.21     26.24 o 
   6   6   0     1716.49     1803.35     24.45 o 
   7   6   0      988.55      997.39     19.55 o 
   8   6   0       89.97       82.16     10.07 o 
   9   6   0       77.97       66.07      9.44 o 
  10   6   0      142.03      129.75     16.48 o 
   1   7   0     3295.48     3476.02     30.43 o 
   2   7   0      367.29      336.76      5.56 o 
   3   7   0     1402.38     1388.58     12.47 o 
   4   7   0      346.39      344.67      6.37 o 
   5   7   0       49.30       57.77      6.23 o 
   6   7   0       61.59       57.38      5.61 o 
   7   7   0      135.03      140.15      7.83 o 
   8   7   0        0.20        0.24      5.10 o 
   9   7   0        2.87       -5.19      6.36 o 
  10   7   0        1.08        6.63      9.45 o 
   0   8   0     1746.30     1569.08     20.07 o 
   1   8   0      685.81      722.68      6.40 o 
   2   8   0    11761.90    11646.71    121.11 o 
   3   8   0        0.63        3.68      1.67 o 
   4   8   0     2546.82     2519.93     24.29 o 
   5   8   0      165.23      170.92      8.00 o 
   6   8   0     3629.01     3691.86     52.80 o 
   7   8   0      584.70      588.83     30.77 o 
   8   8   0      133.64      136.22     11.87 o 
   9   8   0      161.28      122.11     13.28 o 
   1   9   0     2315.07     2403.64     19.26 o 
   2   9   0     1386.90     1451.31     15.40 o 
   3   9   0      359.07      366.05      5.93 o 
   4   9   0      181.14      172.12      4.15 o 
   5   9   0      191.65      195.08      6.50 o 
   6   9   0       35.96       37.11      6.62 o 
   7   9   0        2.17        0.49      3.46 o 
   8   9   0        0.25        2.48      4.19 o 
   9   9   0       74.73       65.99     10.73 o 
   0  10   0      723.38      816.14     12.51 o 
   1  10   0      107.86       94.49      3.12 o 
   2  10   0     2121.31     2086.13     20.21 o 
   3  10   0      970.21      927.47     10.15 o 
   4  10   0      200.79      209.33      4.73 o 
   5  10   0     1063.23     1037.84     12.67 o 
   6  10   0     2386.36     2503.53     32.22 o 
   7  10   0      538.94      469.26     45.08 o 
   8  10   0      155.06      142.55     16.13 o 
   9  10   0       27.74       25.47     11.53 o 
   1  11   0      388.68      393.46      5.27 o 
   2  11   0        4.94       10.52      2.25 o 
   3  11   0      268.02      261.97      5.31 o 
   4  11   0     1530.96     1513.45     23.08 o 
   5  11   0        1.62        0.81      2.51 o 
   6  11   0      279.53      251.34      9.25 o 
   7  11   0      458.34      476.56     13.09 o 
   8  11   0       77.02       57.69     12.31 o 
   9  11   0       11.92       15.95      8.08 o 
   0  12   0      123.91      117.38      4.44 o 
   1  12   0      269.00      268.10      5.91 o 
   2  12   0     3048.10     3047.78     31.14 o 
   3  12   0     1439.82     1458.01     15.36 o 
   4  12   0      194.15      191.12      5.17 o 
   5  12   0      213.68      240.00      7.18 o 
   6  12   0      449.21      466.84     12.30 o 
   7  12   0      542.24      555.67     30.02 o 
   8  12   0       38.79       20.30      5.02 o 
   1  13   0      111.53      112.33      4.43 o 
   2  13   0     1322.27     1281.66     14.63 o 
   3  13   0        1.97        0.46      2.40 o 
   4  13   0      832.19      814.01     10.91 o 
   5  13   0      335.89      338.80      9.22 o 
   6  13   0      688.67      661.84     30.54 o 
   7  13   0       22.89       20.80      7.20 o 
   8  13   0       10.05        3.03      6.35 o 
   0  14   0     1034.27     1061.11     18.77 o 
   1  14   0     3563.53     3619.93     39.44 o 
   2  14   0       48.74       54.31      3.25 o 
   3  14   0     2851.98     2775.95     45.48 o 
   4  14   0      405.32      390.76      9.47 o 
   5  14   0      574.22      564.10     22.11 o 
   6  14   0        1.61        3.42      4.56 o 
   7  14   0      207.90      194.08     21.95 o 
   8  14   0       26.03       18.11      8.13 o 
   1  15   0      127.80      136.31      4.42 o 
   2  15   0      336.17      308.72      7.91 o 
   3  15   0      100.61       90.65      6.18 o 
   4  15   0      286.02      250.67     16.79 o 
   5  15   0      115.87      103.43      9.46 o 
   6  15   0       12.75       13.48      4.65 o 
   7  15   0       19.74       13.95      6.61 o 
   0  16   0     1591.79     1529.58     22.04 o 
   1  16   0      111.21       96.86      4.51 o 
   2  16   0      898.84      901.66     15.34 o 
   3  16   0       11.22       13.28      2.98 o 
   4  16   0     1235.73     1064.18     88.98 o 
   5  16   0       56.89       43.74      6.33 o 
   6  16   0      157.40      138.03     21.58 o 
   7  16   0       14.35       16.96      5.99 o 
   1  17   0      113.46      117.44      5.51 o 
   2  17   0        0.48       -0.71      1.75 o 
   3  17   0      411.39      374.48     36.83 o 
   4  17   0        6.36        2.92      3.13 o 
   5  17   0       10.25        8.35      3.67 o 
   6  17   0       59.97       44.29      7.81 o 
   0  18   0      294.18      287.48      7.03 o 
   1  18   0       86.70       90.37      4.84 o 
   2  18   0      142.63      143.23     16.77 o 
   3  18   0        2.32        7.65      4.07 o 
   4  18   0      323.65      285.34     48.48 o 
   5  18   0        2.31       -3.06      3.97 o 
   6  18   0       50.31       23.91      5.81 o 
   1  19   0      219.44      213.95     13.68 o 
   2  19   0        0.27       -0.16      2.00 o 
   3  19   0        5.05        4.15      4.08 o 
   4  19   0       80.50       57.61      7.84 o 
   5  19   0      153.14      140.28     10.03 o 
   0  20   0      493.03      517.94     41.09 o 
   1  20   0      157.44      206.46     13.99 o 
   2  20   0      209.73      235.72     14.49 o 
   3  20   0       84.43       78.50     16.78 o 
   4  20   0      249.57      218.95     17.38 o 
   1  21   0        8.87        8.22     10.32 o 
   2  21   0        2.75        3.27     12.04 o 
   3  21   0      134.35      148.94     13.98 o 
   4  21   0        0.51       11.46     15.98 o 
   0  22   0       35.48       50.93     26.00 o 
   1  22   0      357.55      360.81     18.98 o 
   2  22   0        3.49        7.93     10.92 o 
  -9   0   1      625.91      636.49     25.16 o 
  -7   0   1     2930.02     3006.29     58.06 o 
  -5   0   1     2629.41     2504.50     44.62 o 
  -3   0   1     6149.86     5539.28     74.83 o 
   1   0   1    11749.69    13001.40    181.63 o 
   3   0   1    18389.03    19484.41    306.99 o 
   5   0   1     4900.71     4781.26     73.52 o 
   7   0   1       45.79       33.50      7.92 o 
   9   0   1      461.97      522.40     22.72 o 
 -10   1   1        4.73        7.25     11.85 o 
  -9   1   1      491.26      529.53     20.66 o 
  -8   1   1       71.26       71.76      9.50 o 
  -7   1   1       93.87       96.32      7.76 o 
  -6   1   1      697.90      726.99     13.84 o 
  -5   1   1     2320.92     2291.62     24.79 o 
  -4   1   1     1091.99     1066.69     13.41 o 
  -3   1   1      160.97      181.86      9.65 o 
  -2   1   1     4064.30     4017.87     34.46 o 
  -1   1   1      526.26      434.06      6.46 o 
   1   1   1     1805.91     1602.58     10.55 o 
   2   1   1     9018.18     9834.84     95.12 o 
   3   1   1     2287.52     2170.21     20.45 o 
   4   1   1      745.62      751.44     11.75 o 
   5   1   1      245.36      204.05      7.30 o 
   6   1   1       10.85        9.76      4.65 o 
   7   1   1      151.23      151.92      9.09 o 
   8   1   1      265.34      319.33     13.90 o 
   9   1   1      284.38      288.71     12.94 o 
  10   1   1       48.53       26.51      6.70 o 
 -10   2   1      288.71      269.11     51.55 o 
  -9   2   1      186.37      217.07     20.68 o 
  -8   2   1       45.41       37.36      6.21 o 
  -7   2   1      479.55      489.71     12.29 o 
  -6   2   1      292.59      278.46      8.42 o 
  -5   2   1      189.88      180.24      5.68 o 
  -4   2   1      417.37      331.09      6.47 o 
  -3   2   1      105.54       89.17      3.77 o 
  -2   2   1     4234.67     4301.51     65.88 o 
  -1   2   1     9200.63    10090.56     90.02 o 
   1   2   1    14636.64    16112.98    132.35 o 
   2   2   1    43339.86    48176.44    570.20 o 
   3   2   1     1011.77      998.41      9.24 o 
   4   2   1     7680.76     7876.94     83.77 o 
   5   2   1      998.40      938.56     13.11 o 
   6   2   1     2364.61     2393.97     30.86 o 
   7   2   1       50.34       50.74      4.92 o 
   8   2   1       59.35       65.05      8.18 o 
   9   2   1      694.06      706.15     31.48 o 
  10   2   1        3.48        4.95      7.39 o 
 -10   3   1        0.99       -0.57      6.88 o 
  -9   3   1       77.99       62.86      8.54 o 
  -8   3   1        2.71        3.18      4.44 o 
  -7   3   1      493.46      490.52     12.05 o 
  -6   3   1        1.13       -0.74      2.79 o 
  -5   3   1      611.21      614.66      9.31 o 
  -4   3   1      872.52      958.54     10.09 o 
  -3   3   1     6548.50     6897.76     66.85 o 
  -2   3   1        0.62        2.04      0.99 o 
  -1   3   1      895.25      918.30      7.74 o 
   0   3   1     1640.99     1412.25     75.29 o 
   1   3   1     1669.27     1662.12     12.35 o 
   2   3   1      719.98      716.73      6.04 o 
   3   3   1     6452.97     6485.35     56.44 o 
   4   3   1     1207.53     1255.72     12.39 o 
   5   3   1       74.11       80.60      4.40 o 
   6   3   1      939.85      956.59     14.49 o 
   7   3   1      532.18      534.32     13.37 o 
   8   3   1        9.62       10.68      4.99 o 
   9   3   1       34.37       25.53      7.91 o 
  10   3   1       36.29       44.16     10.56 o 
 -10   4   1      388.77      462.88     25.89 o 
  -9   4   1       25.10       20.35      6.15 o 
  -8   4   1      554.31      554.40     45.63 o 
  -7   4   1       86.02       74.02      6.00 o 
  -6   4   1     3186.22     3262.80     37.32 o 
  -5   4   1      414.51      425.76      7.14 o 
  -4   4   1     2860.68     2935.56     29.37 o 
  -3   4   1        2.19        9.59      1.78 o 
  -2   4   1     5103.64     5236.48     40.31 o 
  -1   4   1      103.51      101.22      2.19 o 
   0   4   1      212.50      276.20      3.60 o 
   1   4   1     3971.34     4039.65     37.69 o 
   2   4   1      360.87      299.44      4.08 o 
   3   4   1       33.10       49.92      2.30 o 
   4   4   1       38.08       55.49      3.12 o 
   5   4   1      184.72      181.81      7.03 o 
   6   4   1     1478.25     1517.11     18.01 o 
   7   4   1      146.15      146.73      7.43 o 
   8   4   1      476.61      495.52     19.80 o 
   9   4   1       64.27       57.54      9.65 o 
  10   4   1      461.49      519.19     27.42 o 
 -10   5   1       11.26        2.12      7.99 o 
  -9   5   1      234.57      231.18     24.26 o 
  -8   5   1        0.09       -0.29      4.62 o 
  -7   5   1        2.72       -0.91      4.50 o 
  -6   5   1       21.89       25.30      4.90 o 
  -5   5   1     2468.69     2523.27     28.19 o 
  -4   5   1       84.62      104.06      3.90 o 
  -3   5   1      800.08      784.11     11.41 o 
  -2   5   1      746.04      708.83      6.25 o 
  -1   5   1     4504.46     4747.98     35.38 o 
   0   5   1      252.88      236.39      2.86 o 
   1   5   1     4842.64     5023.70     39.64 o 
   2   5   1      229.77      245.93      3.68 o 
   3   5   1      969.02      969.93      9.10 o 
   4   5   1        8.21        7.14      2.44 o 
   5   5   1      570.60      525.94      9.01 o 
   6   5   1        4.73        5.02      3.27 o 
   7   5   1       19.27       15.70      4.62 o 
   8   5   1        0.04        4.26      5.33 o 
   9   5   1      544.69      595.70     28.92 o 
  10   5   1       19.30       12.91      8.72 o 
 -10   6   1      107.40       85.86     14.70 o 
  -9   6   1      211.49      208.84     26.22 o 
  -8   6   1      106.64      109.40     12.48 o 
  -7   6   1      368.47      347.16     19.43 o 
  -6   6   1     1868.35     1834.51     24.47 o 
  -5   6   1      934.81      943.83     12.61 o 
  -4   6   1     3111.07     2981.78     31.31 o 
  -3   6   1      258.66      254.49      3.85 o 
  -2   6   1    10037.69    10224.52    101.39 o 
  -1   6   1      467.53      419.92      4.09 o 
   0   6   1    10101.54    10613.55     99.26 o 
   1   6   1      379.80      363.49      4.38 o 
   2   6   1     6516.36     6207.24     53.15 o 
   3   6   1     1294.81     1296.43     11.71 o 
   4   6   1     2841.17     2844.79     28.24 o 
   5   6   1      116.42      116.26      5.52 o 
   6   6   1     1762.04     1801.95     24.58 o 
   7   6   1      621.91      619.09     16.93 o 
   8   6   1      381.71      337.74     18.00 o 
   9   6   1        0.99        2.40      4.59 o 
  10   6   1      208.66      192.90     27.05 o 
 -10   7   1        0.02        4.84      9.90 o 
  -9   7   1       22.37       16.21      5.72 o 
  -8   7   1       26.57       25.38      6.28 o 
  -7   7   1      628.29      600.60     38.14 o 
  -6   7   1      602.03      614.09     12.07 o 
  -5   7   1       16.80       14.12      3.46 o 
  -4   7   1      584.43      577.74      8.15 o 
  -3   7   1     3357.13     3367.88     26.17 o 
  -2   7   1      161.72      124.37      3.38 o 
  -1   7   1      168.26      186.48      2.73 o 
   0   7   1      374.82      389.83      4.54 o 
   1   7   1     2648.30     2651.63     32.90 o 
   2   7   1        8.11        5.74      1.54 o 
   3   7   1     1045.68     1026.15     11.27 o 
   4   7   1      260.42      270.27      7.02 o 
   5   7   1      243.30      226.26      6.32 o 
   6   7   1      195.74      198.96      7.50 o 
   7   7   1      205.17      197.94     11.38 o 
   8   7   1      230.41      209.88     23.04 o 
   9   7   1      113.98       95.02     15.29 o 
  -9   8   1      156.22      197.24     17.59 o 
  -8   8   1        9.68        7.66      6.30 o 
  -7   8   1      150.62      151.82     14.81 o 
  -6   8   1      608.22      630.82     22.59 o 
  -5   8   1     2704.21     2684.60     31.15 o 
  -4   8   1        3.53        5.14      1.94 o 
  -3   8   1     8230.85     8196.24     75.70 o 
  -2   8   1       12.08       15.01      2.03 o 
  -1   8   1    10587.99    10664.11    120.68 o 
   0   8   1     2675.54     3046.35     28.36 o 
   1   8   1     1950.67     1719.79     17.71 o 
   2   8   1      277.44      264.01      5.31 o 
   3   8   1     4451.89     4264.48     34.55 o 
   4   8   1       75.65       72.67      3.66 o 
   5   8   1     2422.10     2422.07     28.94 o 
   6   8   1        0.88        1.65      3.67 o 
   7   8   1     1688.33     1700.49     39.36 o 
   8   8   1        1.39       -1.78      4.68 o 
   9   8   1      236.15      234.66     14.41 o 
  -9   9   1        1.00       -2.64     10.90 o 
  -8   9   1      311.72      259.77     32.17 o 
  -7   9   1      133.55      122.43      9.92 o 
  -6   9   1      133.31      134.84     12.25 o 
  -5   9   1      522.99      498.45      8.81 o 
  -4   9   1       93.08       85.44      3.25 o 
  -3   9   1      299.15      301.87      4.82 o 
  -2   9   1     2303.98     2422.92     23.16 o 
  -1   9   1        6.65        5.24      1.26 o 
   0   9   1      610.10      602.67      6.13 o 
   1   9   1      341.32      322.40      4.66 o 
   2   9   1      363.53      366.46      4.93 o 
   3   9   1      692.86      678.97      8.25 o 
   4   9   1     1023.90      994.65     11.69 o 
   5   9   1        1.28        2.27      2.86 o 
   6   9   1      568.12      547.50     20.21 o 
   7   9   1        5.80        2.17      4.78 o 
   8   9   1       45.92       50.08      9.20 o 
   9   9   1      216.69      206.02     23.33 o 
  -9  10   1      275.00      290.96     16.13 o 
  -8  10   1      131.05      118.71     14.04 o 
  -7  10   1      881.96      884.88     39.54 o 
  -6  10   1       66.61       69.56      6.26 o 
  -5  10   1     2036.76     2023.35     27.59 o 
  -4  10   1     2229.09     2212.82     22.88 o 
  -3  10   1     2946.84     2920.58     27.30 o 
  -2  10   1     3561.75     3582.15     34.65 o 
  -1  10   1     1085.69     1066.09      9.20 o 
   0  10   1      966.16      854.86      8.00 o 
   1  10   1      280.00      303.92      5.45 o 
   2  10   1        5.23        4.15      1.98 o 
   3  10   1      305.48      295.35      5.18 o 
   4  10   1      311.62      312.15      5.56 o 
   5  10   1       47.44       50.61      3.99 o 
   6  10   1       50.92       46.88      8.22 o 
   7  10   1      209.61      215.81     21.54 o 
   8  10   1       53.44       45.16      8.08 o 
   9  10   1      399.73      436.38     58.05 o 
  -9  11   1      210.62      214.95     14.54 o 
  -8  11   1       48.05       46.21      8.36 o 
  -7  11   1       59.56       56.65      5.94 o 
  -6  11   1        3.59       -1.22      4.02 o 
  -5  11   1       55.46       53.08      5.25 o 
  -4  11   1      683.90      680.44     10.84 o 
  -3  11   1     1775.76     1728.08     18.14 o 
  -2  11   1       12.28       12.13      2.62 o 
  -1  11   1       35.45       38.56      2.19 o 
   0  11   1      281.03      276.12      5.34 o 
   1  11   1      244.36      202.61      4.21 o 
   2  11   1       75.49       72.89      4.56 o 
   3  11   1       91.76       93.41      3.99 o 
   4  11   1      711.45      701.03     10.83 o 
   5  11   1       43.53       39.95      5.02 o 
   6  11   1       30.32       34.90      4.92 o 
   7  11   1       24.45       17.98      4.93 o 
   8  11   1      221.33      206.09     23.78 o 
   9  11   1        3.37       -1.50      6.69 o 
  -8  12   1      555.15      562.26     32.49 o 
  -7  12   1      194.23      204.48     10.67 o 
  -6  12   1      375.63      365.43     10.16 o 
  -5  12   1       19.57       21.40      3.90 o 
  -4  12   1     1689.36     1737.88     21.61 o 
  -3  12   1       23.86       23.84      4.09 o 
  -2  12   1      138.84      148.35      5.66 o 
  -1  12   1      155.77      156.97      4.04 o 
   0  12   1     1348.66     1374.31     12.62 o 
   1  12   1     1169.53     1165.13     13.48 o 
   2  12   1      200.40      194.90      5.88 o 
   3  12   1     3346.51     3337.57     32.26 o 
   4  12   1      569.14      594.67     10.29 o 
   5  12   1      518.41      509.11     10.06 o 
   6  12   1      288.03      269.39     10.99 o 
   7  12   1      161.65      162.35     17.73 o 
   8  12   1      471.62      474.03     40.12 o 
  -8  13   1       12.34       10.13      5.72 o 
  -7  13   1      234.48      237.58     19.21 o 
  -6  13   1      308.00      303.65     14.81 o 
  -5  13   1        6.66        5.35      3.37 o 
  -4  13   1        9.55       12.39      3.38 o 
  -3  13   1       85.26       90.03      5.45 o 
  -2  13   1        1.14        2.29      3.09 o 
  -1  13   1      257.30      259.33      4.91 o 
   0  13   1       32.60       33.60      2.77 o 
   1  13   1       70.35       79.47      3.97 o 
   2  13   1       84.05       86.01      4.25 o 
   3  13   1      442.36      439.99      8.87 o 
   4  13   1      397.18      395.07      7.25 o 
   5  13   1       14.35       12.66      3.96 o 
   6  13   1       51.66       46.16      6.40 o 
   7  13   1      140.55      144.81     24.69 o 
   8  13   1       10.27        1.37      6.06 o 
  -8  14   1      281.08      257.14     30.78 o 
  -7  14   1       57.71       37.60      6.74 o 
  -6  14   1      155.58      150.08      8.34 o 
  -5  14   1       42.35       35.18      5.22 o 
  -4  14   1     1900.66     1910.30     23.06 o 
  -3  14   1        7.04        5.06      2.58 o 
  -2  14   1      993.64      994.04     14.64 o 
  -1  14   1        2.63        2.71      1.80 o 
   0  14   1     7176.37     7340.09     64.17 o 
   1  14   1       35.42       33.41      3.51 o 
   2  14   1     2469.19     2396.88     29.01 o 
   3  14   1       68.77       63.65      4.03 o 
   4  14   1     1563.91     1583.65     32.98 o 
   5  14   1      137.60      131.82      8.83 o 
   6  14   1      255.64      239.57     24.64 o 
   7  14   1        0.98        1.70      6.08 o 
   8  14   1      241.05      237.71     34.41 o 
  -7  15   1        0.81        6.72      4.64 o 
  -6  15   1       23.84       15.08      5.21 o 
  -5  15   1      296.88      274.41      8.75 o 
  -4  15   1       65.80       45.14      5.40 o 
  -3  15   1       11.67        8.79      2.76 o 
  -2  15   1      123.39      120.36      4.38 o 
  -1  15   1      101.51      132.25      4.98 o 
   0  15   1      321.26      304.03      5.36 o 
   1  15   1       43.05       62.86      4.79 o 
   2  15   1        0.24        3.69      2.79 o 
   3  15   1       93.56       82.86      7.92 o 
   4  15   1        3.50        3.91      3.99 o 
   5  15   1      174.94      170.60     15.44 o 
   6  15   1      242.28      195.55     24.45 o 
   7  15   1        5.71       11.75      7.14 o 
  -7  16   1      123.73      122.72     13.46 o 
  -6  16   1        4.17        2.77      4.73 o 
  -5  16   1      176.64      152.41     10.72 o 
  -4  16   1      214.49      195.73      7.52 o 
  -3  16   1      829.69      813.15     19.45 o 
  -2  16   1        1.02        3.64      2.66 o 
  -1  16   1     1446.81     1430.83     16.40 o 
   0  16   1       64.47       64.43      3.16 o 
   1  16   1     1683.26     1749.76     32.17 o 
   2  16   1       24.12       24.14      2.91 o 
   3  16   1     1202.12     1177.71     39.50 o 
   4  16   1      195.29      168.57     21.39 o 
   5  16   1      385.21      300.74     44.19 o 
   6  16   1        3.43        0.12      5.62 o 
   7  16   1        6.88        2.59      4.52 o 
  -6  17   1       79.52       46.50      9.50 o 
  -5  17   1        1.55        6.78      3.87 o 
  -4  17   1      121.84      110.72      9.25 o 
  -3  17   1       28.87       26.81      3.70 o 
  -2  17   1      202.06      171.02     10.90 o 
  -1  17   1       77.49       83.25      4.90 o 
   0  17   1       21.70       10.74      2.43 o 
   1  17   1       19.86       32.41      6.73 o 
   2  17   1       18.77       12.00      2.64 o 
   3  17   1       62.09       63.51      7.86 o 
   4  17   1       96.71       98.20     14.04 o 
   5  17   1       51.63       42.71      5.32 o 
   6  17   1       83.92       59.20     10.57 o 
  -6  18   1      130.20       74.01     15.31 o 
  -5  18   1       43.01       27.03      6.07 o 
  -4  18   1       13.33       14.28      3.62 o 
  -3  18   1      405.88      328.03     27.58 o 
  -2  18   1       53.72       64.09      7.19 o 
  -1  18   1      101.86       93.31      7.54 o 
   0  18   1       11.39        9.22      3.21 o 
   1  18   1      123.05      133.50      7.74 o 
   2  18   1       21.69       20.52      4.78 o 
   3  18   1      214.45      169.94     28.81 o 
   4  18   1       35.46       22.79      6.75 o 
   5  18   1      175.87      161.03     16.82 o 
   6  18   1        0.09       -0.15      5.85 o 
  -5  19   1       30.50       18.61      5.95 o 
  -4  19   1        0.03        1.09      3.12 o 
  -3  19   1       86.86       60.33      9.02 o 
  -2  19   1        1.68       -0.81      3.85 o 
  -1  19   1        3.94        8.74      6.61 o 
   0  19   1        0.12        0.91      3.13 o 
   1  19   1        0.55        3.02      3.70 o 
   2  19   1      150.79      174.11      7.96 o 
   3  19   1       26.11       24.20      5.44 o 
   4  19   1        7.14        4.86      6.59 o 
   5  19   1        0.42       -0.84      6.14 o 
  -4  20   1       31.46       25.16      9.93 o 
  -3  20   1      377.42      393.01     17.29 o 
  -2  20   1       77.55       57.96     22.36 o 
  -1  20   1      418.18      455.09     18.64 o 
   0  20   1        8.42       11.85      5.91 o 
   1  20   1      424.48      367.29     14.90 o 
   2  20   1      178.99      197.03     15.03 o 
   3  20   1      371.27      357.68     14.79 o 
   4  20   1       42.38       39.07      9.07 o 
  -3  21   1       40.93       40.65     10.16 o 
  -2  21   1        9.55       13.49     10.74 o 
  -1  21   1        0.88        4.48      7.69 o 
   0  21   1        0.00        2.65     11.76 o 
   1  21   1        0.29        1.20      7.54 o 
   2  21   1       21.81       26.18     12.39 o 
   3  21   1        0.01      -13.61     18.19 o 
  -2  22   1      716.83      772.76     63.97 o 
  -1  22   1        0.01        0.32     14.86 o 
   0  22   1      458.59      514.22     21.78 o 
   1  22   1       13.75       30.98     10.53 o 
   2  22   1      455.78      489.37     21.90 o 
 -10   0   2      208.59      167.81     65.12 o 
  -8   0   2     1326.40     1358.51     37.44 o 
  -6   0   2     1872.81     1839.82     45.72 o 
  -4   0   2    10824.99    10593.70    161.73 o 
  -2   0   2    22182.95    24433.92    396.54 o 
   2   0   2     5740.99     5515.24     70.79 o 
   4   0   2    22464.23    23580.08    403.93 o 
   6   0   2     1046.31     1014.46     23.28 o 
   8   0   2     2290.37     2394.52     49.15 o 
  10   0   2       21.36       17.02     11.12 o 
 -10   1   2       19.84       10.71     10.07 o 
  -9   1   2       55.18       45.26      6.75 o 
  -8   1   2        0.33        1.71      6.63 o 
  -7   1   2       42.74       32.04      5.85 o 
  -6   1   2       38.86       46.60      5.42 o 
  -5   1   2       18.23       20.38      3.55 o 
  -4   1   2     4644.62     4798.11     49.40 o 
  -3   1   2     1995.72     1980.07     19.45 o 
  -2   1   2     3209.31     3382.92     47.58 o 
  -1   1   2     4345.46     4457.25     70.85 o 
   1   1   2      222.67      201.42      2.60 o 
   2   1   2    13011.32    14384.50    147.36 o 
   3   1   2        1.30        1.72      1.90 o 
   4   1   2     1225.02     1187.31     14.17 o 
   5   1   2      703.23      718.66     11.98 o 
   6   1   2       11.06       14.47      4.45 o 
   7   1   2      119.99      114.14      7.12 o 
   8   1   2       35.11       42.12      6.29 o 
   9   1   2       18.19        7.55      7.14 o 
  10   1   2       55.18       40.71      7.88 o 
 -10   2   2       11.43       -5.08      8.60 o 
  -9   2   2       39.30       34.15      8.93 o 
  -8   2   2      622.97      587.26     35.19 o 
  -7   2   2      783.39      804.63     25.06 o 
  -6   2   2      184.77      185.91      7.49 o 
  -5   2   2     2766.86     2712.87     29.10 o 
  -4   2   2     2579.11     2446.46     26.20 o 
  -3   2   2     3194.23     3100.32     35.21 o 
  -2   2   2     1414.25     1476.99     17.58 o 
  -1   2   2     2463.56     2404.51     25.85 o 
   0   2   2    26799.40    29151.57    293.81 o 
   1   2   2       35.98       33.99      1.80 o 
   2   2   2     2758.95     2777.50     21.62 o 
   3   2   2     4458.98     4312.28     36.44 o 
   4   2   2     7146.83     7198.73     75.22 o 
   5   2   2     2863.39     2793.43     30.98 o 
   6   2   2      219.26      221.23      6.71 o 
   7   2   2      124.15      109.08      6.75 o 
   8   2   2      257.48      271.67     16.70 o 
   9   2   2      176.39      198.41     16.76 o 
  10   2   2        1.25        5.15      6.13 o 
 -10   3   2       68.15       53.86     13.55 o 
  -9   3   2        0.59        9.93      7.15 o 
  -8   3   2       38.32       30.40      5.29 o 
  -7   3   2        0.11       -0.97      3.81 o 
  -6   3   2      230.95      220.31      6.45 o 
  -5   3   2       45.20       44.38      4.49 o 
  -4   3   2      118.28      117.53      6.19 o 
  -3   3   2      692.21      702.20     14.40 o 
  -2   3   2     5956.51     6389.92     89.43 o 
  -1   3   2      188.28      172.76      2.28 o 
   0   3   2     2018.67     2042.42     16.57 o 
   1   3   2     4122.78     4230.87     39.67 o 
   2   3   2      323.82      320.54      4.05 o 
   3   3   2      323.39      317.90      4.91 o 
   4   3   2     3156.76     3208.18     29.12 o 
   5   3   2      173.66      160.59      5.06 o 
   6   3   2      197.51      191.08      7.35 o 
   7   3   2      227.44      224.40      7.98 o 
   8   3   2      111.28      113.52      8.76 o 
   9   3   2        5.43        0.27      5.07 o 
  10   3   2        1.29        6.04      9.84 o 
 -10   4   2        0.12       -4.03      7.59 o 
  -9   4   2      374.05      428.08     17.21 o 
  -8   4   2      197.30      172.82     12.90 o 
  -7   4   2      998.49      974.12     32.83 o 
  -6   4   2      161.25      162.65      8.66 o 
  -5   4   2      822.26      767.66     12.90 o 
  -4   4   2      131.47       99.14      3.86 o 
  -3   4   2      607.55      550.55      7.06 o 
  -2   4   2      540.78      570.44      5.19 o 
  -1   4   2      309.90      277.74      4.34 o 
   0   4   2     5396.15     5690.58    105.56 o 
   1   4   2      349.18      319.90      3.73 o 
   2   4   2     3154.87     3370.38     23.59 o 
   3   4   2     3742.74     3814.00     32.29 o 
   4   4   2      169.76      144.60      4.84 o 
   5   4   2     2193.59     2253.17     22.42 o 
   6   4   2      549.98      557.11     11.40 o 
   7   4   2      532.82      547.45     11.86 o 
   8   4   2      110.42      114.30     10.83 o 
   9   4   2      156.31      174.56     20.52 o 
  10   4   2       36.02       23.58      9.73 o 
 -10   5   2        1.03      -13.55     15.97 o 
  -9   5   2       15.12        7.90      6.30 o 
  -8   5   2      360.93      396.00     15.94 o 
  -7   5   2       69.72       58.68      4.95 o 
  -6   5   2       12.27       13.95      3.20 o 
  -5   5   2        5.86        7.95      3.35 o 
  -4   5   2     1751.47     1711.59     19.26 o 
  -3   5   2      105.53       86.91      3.07 o 
  -2   5   2       61.21       54.30      2.73 o 
  -1   5   2      312.15      334.65      4.14 o 
   0   5   2     1079.03     1106.46      8.88 o 
   1   5   2       29.95       34.14      1.54 o 
   2   5   2     1181.46     1098.61      9.72 o 
   3   5   2      235.45      269.94      4.29 o 
   4   5   2      210.54      188.49      4.29 o 
   5   5   2       29.17       22.53      3.78 o 
   6   5   2      696.80      703.51     11.12 o 
   7   5   2       23.26       21.01      4.91 o 
   8   5   2      137.40      156.51      9.57 o 
   9   5   2       15.14        9.51      7.37 o 
  10   5   2       73.48       69.67     12.61 o 
 -10   6   2      191.89      240.87     34.35 o 
  -9   6   2       73.01       48.81     13.22 o 
  -8   6   2       12.40       12.37      5.42 o 
  -7   6   2      515.93      506.99     23.93 o 
  -6   6   2      586.99      565.07     10.16 o 
  -5   6   2     1642.15     1587.90     28.33 o 
  -4   6   2       11.24       17.16      2.95 o 
  -3   6   2     3449.71     3298.03     25.14 o 
  -2   6   2     1946.41     1883.87     16.35 o 
  -1   6   2    10517.30    10895.92    105.02 o 
   0   6   2      355.57      375.03      3.93 o 
   1   6   2     7759.21     7772.76     73.52 o 
   2   6   2       50.31       27.09      3.09 o 
   3   6   2     5668.83     5323.30     46.27 o 
   4   6   2      535.47      581.62      8.66 o 
   5   6   2      958.98      909.81     11.31 o 
   6   6   2      853.42      886.70     14.39 o 
   7   6   2     1003.93     1029.10     18.28 o 
   8   6   2      213.95      210.03     13.44 o 
   9   6   2      283.65      256.41     28.78 o 
  10   6   2      272.38      277.48     26.59 o 
  -9   7   2        5.70        2.92      6.77 o 
  -8   7   2       48.53       40.95      9.16 o 
  -7   7   2      140.36      140.32     10.19 o 
  -6   7   2      536.49      501.97     13.52 o 
  -5   7   2      101.01      103.72      4.49 o 
  -4   7   2      106.90      115.99      3.80 o 
  -3   7   2     2801.64     2752.85     23.28 o 
  -2   7   2     2308.47     2422.74     21.44 o 
  -1   7   2     1419.37     1470.18     12.43 o 
   0   7   2       17.04       25.19      2.00 o 
   1   7   2      345.86      377.95      4.76 o 
   2   7   2      395.38      390.21      4.40 o 
   3   7   2      153.01      137.91      4.59 o 
   4   7   2     1317.21     1351.60     15.60 o 
   5   7   2        8.67        8.81      3.84 o 
   6   7   2      656.61      675.41     11.90 o 
   7   7   2      587.05      594.96     16.06 o 
   8   7   2      239.92      238.67     21.55 o 
   9   7   2       11.38       15.65      5.93 o 
  -9   8   2       58.06       53.79     11.21 o 
  -8   8   2       44.49       36.80      6.28 o 
  -7   8   2       24.97       19.39      5.55 o 
  -6   8   2     2065.86     2052.47     27.91 o 
  -5   8   2      321.11      327.27      8.26 o 
  -4   8   2     2501.07     2456.27     24.25 o 
  -3   8   2        8.90       13.49      2.47 o 
  -2   8   2    14728.89    14911.39    223.90 o 
  -1   8   2     3993.88     4405.64     38.40 o 
   0   8   2     7444.30     7730.78    122.16 o 
   1   8   2      117.75      162.60      3.68 o 
   2   8   2    10846.10    10591.10     90.34 o 
   3   8   2      420.97      421.72      6.56 o 
   4   8   2      190.15      177.54      4.92 o 
   5   8   2      375.09      363.73      9.48 o 
   6   8   2     1145.59     1155.04     17.79 o 
   7   8   2       60.99       45.81      5.73 o 
   8   8   2      105.81       89.64      8.51 o 
   9   8   2        1.92        3.65      5.62 o 
  -9   9   2       12.29        5.58     11.57 o 
  -8   9   2       75.05       62.66     17.97 o 
  -7   9   2       79.87       64.42     12.37 o 
  -6   9   2        0.34        4.49      3.31 o 
  -5   9   2      858.56      853.90     11.72 o 
  -4   9   2       71.23       66.17      5.01 o 
  -3   9   2       19.89       19.30      3.05 o 
  -2   9   2      370.03      346.30      5.82 o 
  -1   9   2     1151.83     1191.78     10.04 o 
   0   9   2        1.53        5.38      1.48 o 
   1   9   2     1371.98     1450.55     14.00 o 
   2   9   2      348.60      338.09      6.45 o 
   3   9   2        7.41       11.47      2.30 o 
   4   9   2        0.60        2.45      2.38 o 
   5   9   2      608.19      600.98     10.67 o 
   6   9   2      164.88      177.68     10.64 o 
   7   9   2        0.02        7.31      4.58 o 
   8   9   2       46.99       42.02      7.04 o 
   9   9   2       92.33       76.16     11.47 o 
  -9  10   2        7.68       11.84      6.67 o 
  -8  10   2       13.12       14.80     10.08 o 
  -7  10   2        0.68        6.87      4.15 o 
  -6  10   2      286.46      271.76     16.68 o 
  -5  10   2       16.61       26.17      4.31 o 
  -4  10   2      402.47      393.82      7.39 o 
  -3  10   2     1780.09     1759.20     19.31 o 
  -2  10   2     2058.10     2018.51     19.61 o 
  -1  10   2      503.38      461.40      5.68 o 
   0  10   2      230.01      242.83      3.45 o 
   1  10   2     5020.10     4984.74     47.95 o 
   2  10   2     2464.56     2405.17     22.10 o 
   3  10   2      132.91      142.46      4.09 o 
   4  10   2        4.22        9.48      2.54 o 
   5  10   2        1.33        0.64      3.93 o 
   6  10   2     2370.00     2461.07     47.89 o 
   7  10   2       37.47       38.28      7.73 o 
   8  10   2      130.12      105.49     11.88 o 
   9  10   2        4.44        2.41      8.33 o 
  -9  11   2       51.82       37.23      9.67 o 
  -8  11   2        4.89        1.94      5.41 o 
  -7  11   2        0.23       -5.58      5.80 o 
  -6  11   2       27.71       32.49      6.54 o 
  -5  11   2       16.17       15.17      4.01 o 
  -4  11   2      735.91      741.85     13.93 o 
  -3  11   2      270.59      260.86      5.88 o 
  -2  11   2      252.21      239.04      4.82 o 
  -1  11   2       15.44       18.09      2.21 o 
   0  11   2      313.63      328.31      5.67 o 
   1  11   2      231.44      226.31      4.58 o 
   2  11   2        3.65        4.16      1.80 o 
   3  11   2      765.59      764.64      8.49 o 
   4  11   2      739.12      716.45      9.32 o 
   5  11   2      109.12      104.95     13.28 o 
   6  11   2      110.55      106.10      7.50 o 
   7  11   2       68.83       73.14     11.85 o 
   8  11   2       12.15        9.24      7.11 o 
   9  11   2        7.04       15.54      8.94 o 
  -8  12   2       35.04       31.45      8.41 o 
  -7  12   2      532.63      525.96     21.53 o 
  -6  12   2      247.18      236.77     11.27 o 
  -5  12   2       10.77       10.63      3.28 o 
  -4  12   2      908.80      879.30     11.97 o 
  -3  12   2     1910.10     1922.45     20.67 o 
  -2  12   2     2695.14     2714.13     32.66 o 
  -1  12   2      773.64      766.22      7.82 o 
   0  12   2        1.44        4.52      1.77 o 
   1  12   2      482.58      488.08      8.16 o 
   2  12   2      758.34      757.26      9.31 o 
   3  12   2       14.21       16.22      2.51 o 
   4  12   2       14.78       14.24      3.28 o 
   5  12   2      512.06      522.61     12.38 o 
   6  12   2     1266.42     1262.34     20.13 o 
   7  12   2      308.20      285.65     16.36 o 
   8  12   2       33.03       21.34      6.30 o 
  -8  13   2       23.25       11.01      7.31 o 
  -7  13   2       28.32       23.22      5.66 o 
  -6  13   2       85.64       87.38      8.04 o 
  -5  13   2       51.06       45.28      4.44 o 
  -4  13   2       44.85       44.00      4.69 o 
  -3  13   2        8.81       11.22      2.85 o 
  -2  13   2      675.12      651.46      9.64 o 
  -1  13   2      486.35      488.75      6.17 o 
   0  13   2       32.32       37.10      2.80 o 
   1  13   2      194.31      202.36      5.66 o 
   2  13   2       94.46       81.98      4.80 o 
   3  13   2      833.65      788.63     14.10 o 
   4  13   2       54.27       60.84      5.94 o 
   5  13   2      288.79      266.23      8.08 o 
   6  13   2       36.59       29.77      4.64 o 
   7  13   2        2.69        4.62      3.94 o 
   8  13   2       21.73       33.65      6.95 o 
  -8  14   2       17.90       11.97      6.86 o 
  -7  14   2      620.60      602.92     33.63 o 
  -6  14   2        2.96        0.98      4.55 o 
  -5  14   2      395.98      389.05     14.08 o 
  -4  14   2       59.09       53.49      6.29 o 
  -3  14   2     1429.05     1419.78     19.95 o 
  -2  14   2        6.46        3.01      2.74 o 
  -1  14   2     1251.62     1234.52     12.27 o 
   0  14   2       77.39       72.83      5.68 o 
   1  14   2     2646.20     2681.45     28.49 o 
   2  14   2      172.56      161.20      5.66 o 
   3  14   2     1297.33     1245.22     36.97 o 
   4  14   2       52.48       58.31      6.15 o 
   5  14   2     1430.05     1398.26     45.48 o 
   6  14   2        1.87       -2.58      3.94 o 
   7  14   2      236.37      218.73     35.40 o 
   8  14   2       82.29       68.66     11.39 o 
  -7  15   2       32.80       27.66      7.01 o 
  -6  15   2        0.11        0.45      5.35 o 
  -5  15   2      457.24      441.98      9.49 o 
  -4  15   2       51.49       54.86      4.48 o 
  -3  15   2        1.07        0.41      2.30 o 
  -2  15   2      137.18      114.58      4.28 o 
  -1  15   2        8.70       14.14      2.58 o 
   0  15   2      233.77      177.66      4.86 o 
   1  15   2      530.55      496.41     10.95 o 
   2  15   2       93.96       97.77      7.50 o 
   3  15   2       17.79       15.96      2.74 o 
   4  15   2       48.59       35.35      6.55 o 
   5  15   2      187.84      192.88     11.93 o 
   6  15   2        4.05        5.20      4.32 o 
   7  15   2        5.16       11.04      6.61 o 
  -7  16   2       15.72       21.68      6.61 o 
  -6  16   2       21.56        9.70      5.67 o 
  -5  16   2       17.95        4.92      3.28 o 
  -4  16   2      532.62      498.55      9.09 o 
  -3  16   2       81.26       86.52      4.01 o 
  -2  16   2     1112.25     1144.90     17.76 o 
  -1  16   2       42.45       44.84      3.07 o 
   0  16   2     1873.37     1867.46     20.47 o 
   1  16   2      525.47      470.37      8.93 o 
   2  16   2      916.32      959.69     25.35 o 
   3  16   2       45.36       32.38      4.77 o 
   4  16   2      875.45      667.10    123.06 o 
   5  16   2      127.39      111.65     15.01 o 
   6  16   2      160.17      100.89     23.62 o 
   7  16   2       24.54       21.43      6.66 o 
  -6  17   2        0.15       -2.75      4.60 o 
  -5  17   2        0.65       -1.51      3.42 o 
  -4  17   2        9.41        7.17      2.88 o 
  -3  17   2      389.95      362.29     15.31 o 
  -2  17   2        7.98        8.31      3.56 o 
  -1  17   2       41.94       35.45      3.56 o 
   0  17   2      104.60       85.98      6.15 o 
   1  17   2       61.73       53.02      8.13 o 
   2  17   2       21.84       19.40      3.42 o 
   3  17   2      345.86      283.91     34.51 o 
   4  17   2        4.38        6.83      3.59 o 
   5  17   2        0.26        0.53      3.82 o 
   6  17   2        2.01        0.44      3.64 o 
  -6  18   2       43.63       28.59      6.80 o 
  -5  18   2       13.78       10.46      5.83 o 
  -4  18   2       63.47       43.21      5.49 o 
  -3  18   2        3.08        1.32      2.48 o 
  -2  18   2        7.86        3.05      2.64 o 
  -1  18   2       29.60       21.56      3.70 o 
   0  18   2       70.49       63.69      5.23 o 
   1  18   2        0.03        1.33      3.85 o 
   2  18   2        2.45       -2.01      5.17 o 
   3  18   2       55.08       76.75     11.38 o 
   4  18   2      166.37      181.66     10.50 o 
   5  18   2       12.07       18.66      9.05 o 
   6  18   2      157.21      173.38     14.90 o 
  -5  19   2       32.11       10.84      7.08 o 
  -4  19   2        3.23        0.08      3.75 o 
  -3  19   2        2.39        5.29      3.65 o 
  -2  19   2        4.71        3.98      3.94 o 
  -1  19   2      186.04      189.60     16.17 o 
   0  19   2        0.29       -0.61      3.62 o 
   1  19   2       85.10       95.18      5.44 o 
   2  19   2        8.91       10.66      5.15 o 
   3  19   2       27.25       33.37      6.70 o 
   4  19   2       33.42       29.61      8.94 o 
   5  19   2      113.49      113.80      9.16 o 
  -4  20   2      285.81      167.03     44.64 o 
  -3  20   2       15.60       17.95      5.35 o 
  -2  20   2      284.58      253.60     38.80 o 
  -1  20   2       70.11       46.60      8.82 o 
   0  20   2      936.05      945.59     24.63 o 
   1  20   2        1.05        4.83      5.00 o 
   2  20   2      586.03      571.94     21.56 o 
   3  20   2       33.57       46.99      7.64 o 
   4  20   2      195.21      172.62     11.18 o 
  -3  21   2        9.61        8.56      8.67 o 
  -2  21   2        2.34        6.39     11.72 o 
  -1  21   2       11.09       -0.20      8.16 o 
   0  21   2       17.51       25.27      9.46 o 
   1  21   2      101.64      144.76     18.80 o 
   2  21   2       53.07       64.41      7.74 o 
   3  21   2        7.56        6.77      4.86 o 
  -2  22   2       13.00       15.63     11.95 o 
  -1  22   2      977.09     1080.74     32.66 o 
   0  22   2        2.52       13.68      9.40 o 
   1  22   2      231.47      281.25     26.81 o 
   2  22   2       24.48       26.42     12.30 o 
  -9   0   3       47.72       33.88     16.47 o 
  -7   0   3     2616.69     2633.21     48.95 o 
  -5   0   3     1591.31     1519.54     31.38 o 
  -3   0   3     7101.09     6564.62     88.70 o 
  -1   0   3    53640.17    60652.48   1167.10 o 
   1   0   3    48918.44    54357.99   1031.68 o 
   3   0   3    10604.53    10902.24    159.50 o 
   5   0   3     6856.48     6721.65    104.90 o 
   7   0   3      136.46      118.76     12.05 o 
   9   0   3      579.80      547.30     37.86 o 
 -10   1   3       80.35       80.01     15.60 o 
  -9   1   3      145.60      138.30     26.05 o 
  -8   1   3      159.83      165.20     11.18 o 
  -7   1   3       31.71       28.73      9.02 o 
  -6   1   3      465.20      480.51     12.59 o 
  -5   1   3     1234.53     1181.31     17.00 o 
  -4   1   3       58.32       48.75      4.16 o 
  -3   1   3      484.38      470.98      7.92 o 
  -2   1   3     4998.48     5142.84     64.59 o 
  -1   1   3       23.77       19.67      8.44 o 
   0   1   3      156.45      173.23      2.09 o 
   1   1   3     2619.05     2558.43     21.65 o 
   2   1   3       83.86       84.56      3.77 o 
   3   1   3      224.97      244.37     31.76 o 
   4   1   3     1192.53     1149.79     13.02 o 
   5   1   3        5.12        3.08      4.09 o 
   6   1   3        6.94        7.44      4.15 o 
   7   1   3       16.66       17.76      4.97 o 
   8   1   3        7.86       13.61      5.46 o 
   9   1   3        4.58        8.54      6.18 o 
  10   1   3        0.06        1.15      5.32 o 
 -10   2   3       41.06       44.82     17.11 o 
  -9   2   3       90.12       98.33     13.47 o 
  -8   2   3      489.71      484.38     34.11 o 
  -7   2   3     2398.27     2453.34     42.07 o 
  -6   2   3     1001.27     1025.25     20.77 o 
  -5   2   3     1086.15     1142.17     17.73 o 
  -4   2   3     4097.26     4085.46     48.16 o 
  -3   2   3     1723.02     1542.23     16.99 o 
  -2   2   3    15807.11    17155.63    202.19 o 
  -1   2   3     1101.49     1229.78     12.30 o 
   0   2   3      415.71      401.99      3.82 o 
   1   2   3      340.12      388.01      3.57 o 
   2   2   3     1403.75     1269.15     10.29 o 
   3   2   3      282.45      275.32      5.32 o 
   4   2   3       49.45       26.99      3.45 o 
   5   2   3     4017.09     4037.28     43.55 o 
   6   2   3     2249.42     2264.62     24.99 o 
   7   2   3       91.21       96.37      8.27 o 
   8   2   3      896.11      904.80     16.70 o 
   9   2   3      785.16      835.93     32.74 o 
  10   2   3       82.91       62.26     10.97 o 
 -10   3   3        0.33       10.76     14.37 o 
  -9   3   3       16.81       14.21      5.74 o 
  -8   3   3       16.46       44.10     47.28 o 
  -7   3   3      976.45      947.88     26.24 o 
  -6   3   3        0.06       -0.22      2.30 o 
  -5   3   3      317.73      348.52      7.02 o 
  -4   3   3       33.62       34.69      2.87 o 
  -3   3   3      489.61      434.61      5.34 o 
  -2   3   3        2.49        4.49      2.23 o 
  -1   3   3     2322.24     2332.87     23.38 o 
   0   3   3     1374.22     1342.91     15.58 o 
   1   3   3     7613.07     7987.48     59.51 o 
   2   3   3       21.58       17.76      1.53 o 
   3   3   3        8.35       24.76      2.56 o 
   4   3   3     2612.27     2859.55     26.53 o 
   5   3   3      457.66      445.15      7.66 o 
   6   3   3      117.39      111.22      6.34 o 
   7   3   3      866.99      866.81     15.26 o 
   8   3   3        1.86        3.11      4.52 o 
   9   3   3        9.83        6.48      7.64 o 
  10   3   3       52.11       42.86      9.46 o 
 -10   4   3      339.67      395.66     37.29 o 
  -9   4   3       60.53       44.87     11.58 o 
  -8   4   3      349.10      379.53     14.16 o 
  -7   4   3       59.33       48.46      5.89 o 
  -6   4   3      570.12      531.80     10.98 o 
  -5   4   3      242.42      260.03      6.20 o 
  -4   4   3      643.61      599.78      8.25 o 
  -3   4   3      122.92       91.07      3.99 o 
  -2   4   3     1785.03     1668.30     14.63 o 
  -1   4   3     1394.97     1380.64     14.12 o 
   0   4   3       68.16       53.67      2.39 o 
   1   4   3     4659.45     4802.39     57.05 o 
   2   4   3     7122.08     7138.15     54.92 o 
   3   4   3     2832.23     3111.93     26.66 o 
   4   4   3     3810.84     3840.16     35.13 o 
   5   4   3     2391.25     2345.63     23.59 o 
   6   4   3     2839.96     2918.47     34.23 o 
   7   4   3      381.81      372.64     10.31 o 
   8   4   3      574.01      605.64     14.43 o 
   9   4   3       23.86       33.80      7.40 o 
  10   4   3      331.88      333.20     32.24 o 
 -10   5   3        1.18       -5.65      8.96 o 
  -9   5   3      118.18      143.79     37.07 o 
  -8   5   3       56.17       66.93     17.20 o 
  -7   5   3        5.55        2.80      3.70 o 
  -6   5   3        1.62        4.53      3.58 o 
  -5   5   3     1862.44     1828.66     21.56 o 
  -4   5   3      105.15      109.89      3.93 o 
  -3   5   3      454.32      548.92      6.14 o 
  -2   5   3      113.02       95.48      2.35 o 
  -1   5   3     1573.99     1467.37     12.25 o 
   0   5   3      281.56      283.94      5.01 o 
   1   5   3     4306.83     4410.31     37.00 o 
   2   5   3      989.10      983.13      8.05 o 
   3   5   3       53.23       71.20      3.23 o 
   4   5   3      641.03      666.92     11.07 o 
   5   5   3      383.46      356.05      7.73 o 
   6   5   3      602.04      608.35     10.53 o 
   7   5   3       85.66       67.39      6.33 o 
   8   5   3       48.14       46.78      6.87 o 
   9   5   3      242.14      254.36     26.52 o 
  10   5   3        1.13       -8.13      8.13 o 
 -10   6   3       75.87       58.31     13.66 o 
  -9   6   3      170.54      193.84     13.23 o 
  -8   6   3      125.94      105.18     14.80 o 
  -7   6   3       24.96       19.07      5.11 o 
  -6   6   3     2280.87     2283.37     26.08 o 
  -5   6   3     1652.89     1716.84     19.21 o 
  -4   6   3     4082.75     4034.63     40.00 o 
  -3   6   3       17.95       14.99      1.97 o 
  -2   6   3    10886.13    11308.82    112.40 o 
  -1   6   3     1082.94      981.76      9.20 o 
   0   6   3    18048.26    19680.02    252.30 o 
   1   6   3        8.30        9.86      1.03 o 
   2   6   3    13530.01    13988.68    133.10 o 
   3   6   3     1793.05     1818.88     17.79 o 
   4   6   3     2804.00     2757.77     25.86 o 
   5   6   3        3.52       -0.06      2.47 o 
   6   6   3      137.40      150.00      7.33 o 
   7   6   3     1586.27     1645.67     21.53 o 
   8   6   3        2.71        0.93      5.56 o 
   9   6   3      220.90      191.85     28.85 o 
  10   6   3       35.42       30.14     11.27 o 
  -9   7   3        3.28       -3.56     10.22 o 
  -8   7   3        9.71        7.37      4.78 o 
  -7   7   3       69.60       57.00      7.66 o 
  -6   7   3      135.54      120.19      6.46 o 
  -5   7   3       83.87       82.43      4.33 o 
  -4   7   3      141.86      131.21      3.36 o 
  -3   7   3      331.76      319.46      4.65 o 
  -2   7   3      202.27      200.88      4.30 o 
  -1   7   3     2329.74     2438.69     21.22 o 
   0   7   3       52.76       51.33      2.59 o 
   1   7   3      454.58      461.33      3.95 o 
   2   7   3      403.32      425.71      6.32 o 
   3   7   3      307.96      299.26      5.87 o 
   4   7   3      561.69      574.88      9.00 o 
   5   7   3        6.01        9.60      3.56 o 
   6   7   3        0.60        0.53      4.43 o 
   7   7   3      454.55      472.20     23.26 o 
   8   7   3       80.47       73.96      8.81 o 
   9   7   3        4.79        1.28      6.45 o 
  -9   8   3      326.47      339.22     17.92 o 
  -8   8   3       65.16       54.65      9.33 o 
  -7   8   3       70.93       64.26      7.24 o 
  -6   8   3      102.33       84.40      7.36 o 
  -5   8   3     2660.02     2590.71     27.03 o 
  -4   8   3        4.50        4.43      4.07 o 
  -3   8   3     1762.48     1682.01     17.33 o 
  -2   8   3       46.61       61.98      3.18 o 
  -1   8   3    16730.26    17649.80    192.11 o 
   0   8   3     1592.25     1680.31     22.06 o 
   1   8   3     7971.00     8008.14     67.64 o 
   2   8   3       37.82       27.55      2.28 o 
   3   8   3     7748.60     7609.64     71.15 o 
   4   8   3      717.66      724.50      9.65 o 
   5   8   3      723.69      689.46     12.23 o 
   6   8   3      449.98      458.33     11.35 o 
   7   8   3      892.37      902.12     32.82 o 
   8   8   3      361.80      346.78     27.76 o 
   9   8   3       33.78       24.47      9.17 o 
  -9   9   3       20.67       19.96      8.92 o 
  -8   9   3      194.44      186.58      9.99 o 
  -7   9   3      212.26      222.93      9.35 o 
  -6   9   3      178.26      206.03      7.92 o 
  -5   9   3       31.00       26.78      4.04 o 
  -4   9   3       29.19       27.93      3.60 o 
  -3   9   3      897.34      927.53     10.69 o 
  -2   9   3       14.69       11.93      2.02 o 
  -1   9   3      492.32      543.01      6.89 o 
   0   9   3      216.98      246.71      3.44 o 
   1   9   3      761.05      768.67      7.73 o 
   2   9   3       39.09       39.39      2.54 o 
   3   9   3        2.39        2.96      1.74 o 
   4   9   3       16.42       21.78      3.09 o 
   5   9   3       72.29       67.27      5.27 o 
   6   9   3      644.19      647.44     15.18 o 
   7   9   3      120.55      118.15     10.66 o 
   8   9   3        3.26       -1.71      4.83 o 
   9   9   3       19.26       23.40      7.53 o 
  -9  10   3      285.55      308.80     18.09 o 
  -8  10   3      346.76      345.14     13.58 o 
  -7  10   3        9.57       15.28      5.34 o 
  -6  10   3       13.34        9.74      4.83 o 
  -5  10   3      915.02      948.35     20.90 o 
  -4  10   3      342.28      333.12      6.15 o 
  -3  10   3      180.20      186.89      4.81 o 
  -2  10   3       45.76       36.66      2.64 o 
  -1  10   3     3988.61     4044.87     36.50 o 
   0  10   3     2691.02     2635.91     27.10 o 
   1  10   3      299.93      277.22      4.93 o 
   2  10   3      639.35      648.26      7.31 o 
   3  10   3      920.04      940.54      9.46 o 
   4  10   3      493.09      486.39     10.30 o 
   5  10   3      775.36      831.82     21.32 o 
   6  10   3      492.73      487.55     14.16 o 
   7  10   3      491.65      518.53     28.14 o 
   8  10   3      101.80       82.84      9.34 o 
   9  10   3       80.74       70.62      8.29 o 
  -9  11   3        0.35        3.33      6.44 o 
  -8  11   3       39.40       42.70      9.35 o 
  -7  11   3       16.43       13.19      5.65 o 
  -6  11   3       41.43       49.19      5.12 o 
  -5  11   3     2140.09     2111.39     26.97 o 
  -4  11   3       58.35       55.61      3.66 o 
  -3  11   3      220.21      209.59      6.25 o 
  -2  11   3      110.42      107.05      3.61 o 
  -1  11   3       79.05       76.53      3.55 o 
   0  11   3       38.31       39.20      3.24 o 
   1  11   3       11.60       11.09      1.54 o 
   2  11   3      144.97      140.89      3.82 o 
   3  11   3      601.60      589.42      7.78 o 
   4  11   3      184.92      178.48      6.01 o 
   5  11   3      541.78      519.55     17.05 o 
   6  11   3        6.36        5.50      5.38 o 
   7  11   3       95.53       95.86     10.93 o 
   8  11   3      145.70      139.21     21.70 o 
   9  11   3       78.59       61.55      8.08 o 
  -8  12   3      401.54      411.90     18.82 o 
  -7  12   3        5.18        2.89      6.09 o 
  -6  12   3       20.32       11.56      4.14 o 
  -5  12   3     1299.42     1289.33     18.67 o 
  -4  12   3     1238.85     1298.37     14.85 o 
  -3  12   3     1555.47     1532.67     17.50 o 
  -2  12   3        4.65        4.32      2.43 o 
  -1  12   3     1511.31     1501.11     13.04 o 
   0  12   3     1514.58     1499.39     16.56 o 
   1  12   3        2.39        3.89      1.49 o 
   2  12   3     1402.17     1365.94     13.09 o 
   3  12   3       67.68       66.82      4.04 o 
   4  12   3      775.27      787.25     12.15 o 
   5  12   3      198.90      195.97      8.02 o 
   6  12   3      191.10      203.02      8.88 o 
   7  12   3      234.43      208.02     15.46 o 
   8  12   3      376.49      332.40     36.15 o 
  -8  13   3       25.31       21.65      8.61 o 
  -7  13   3      174.59      187.14     11.83 o 
  -6  13   3        1.52        1.03      4.24 o 
  -5  13   3        7.26        5.46      2.83 o 
  -4  13   3       55.35       65.32      3.79 o 
  -3  13   3     1532.04     1526.81     17.31 o 
  -2  13   3      109.54      114.08      4.91 o 
  -1  13   3      528.65      533.89      7.04 o 
   0  13   3        2.56        2.03      2.10 o 
   1  13   3      227.87      223.29     10.45 o 
   2  13   3       62.55       58.49      4.81 o 
   3  13   3      728.15      677.79     20.39 o 
   4  13   3       60.34       57.41      5.62 o 
   5  13   3      447.11      408.07     17.70 o 
   6  13   3       17.78       17.50      5.07 o 
   7  13   3      124.20      110.42     12.03 o 
   8  13   3        9.84       16.94      6.34 o 
  -8  14   3      291.76      274.98     28.12 o 
  -7  14   3       82.90       54.87      8.02 o 
  -6  14   3      172.26      155.90      7.21 o 
  -5  14   3       15.43        9.72      3.15 o 
  -4  14   3     2999.26     2959.08     30.41 o 
  -3  14   3       29.82       35.42      4.24 o 
  -2  14   3     1470.97     1441.97     27.12 o 
  -1  14   3      178.61      171.81      4.11 o 
   0  14   3     3347.46     3525.56     36.69 o 
   1  14   3      233.17      231.57      7.87 o 
   2  14   3     1662.60     1550.54     20.62 o 
   3  14   3       37.67       37.45      2.65 o 
   4  14   3     1000.04     1021.71     31.50 o 
   5  14   3      112.64       89.96      9.72 o 
   6  14   3      260.32      230.04     19.39 o 
   7  14   3       28.52       24.03      5.75 o 
   8  14   3      353.02      278.90     44.80 o 
  -7  15   3       42.01       22.28      6.70 o 
  -6  15   3       18.06       11.98      5.17 o 
  -5  15   3       44.38       48.86      7.56 o 
  -4  15   3      312.99      301.38      6.82 o 
  -3  15   3        4.52        5.00      3.27 o 
  -2  15   3       48.39       49.93      4.01 o 
  -1  15   3      426.97      425.63      6.15 o 
   0  15   3       37.86       55.64      8.14 o 
   1  15   3       77.26       53.07      4.46 o 
   2  15   3       98.82       76.17      6.64 o 
   3  15   3        4.26        6.78      2.72 o 
   4  15   3       33.20       23.15      6.04 o 
   5  15   3       92.76       82.36      9.13 o 
   6  15   3       60.78       49.26      9.93 o 
   7  15   3        3.51       -1.16      4.14 o 
  -7  16   3      156.39      130.78     14.17 o 
  -6  16   3       44.57       25.13      5.16 o 
  -5  16   3      210.80      170.09      8.35 o 
  -4  16   3       59.21       56.25      5.87 o 
  -3  16   3     1094.26     1064.49     23.36 o 
  -2  16   3       41.66       49.16      3.92 o 
  -1  16   3     1197.49     1118.35     12.40 o 
   0  16   3      165.32      155.31      4.54 o 
   1  16   3      932.47      862.48     54.85 o 
   2  16   3       57.27       37.18      3.65 o 
   3  16   3      515.22      472.00     28.37 o 
   4  16   3      100.15       73.21     12.46 o 
   5  16   3      978.05      675.10    186.20 o 
   6  16   3       54.63       33.03      8.12 o 
   7  16   3      169.76      109.14     34.53 o 
  -6  17   3      120.36      100.34      7.77 o 
  -5  17   3       26.52       15.51      4.10 o 
  -4  17   3       41.99       25.74      3.99 o 
  -3  17   3       19.72       12.64      3.54 o 
  -2  17   3       40.53       53.53      3.89 o 
  -1  17   3        8.97        7.16      1.79 o 
   0  17   3      221.65      197.81     14.33 o 
   1  17   3       76.28       54.95     11.31 o 
   2  17   3       37.84       19.73      6.15 o 
   3  17   3        7.84       13.96      7.37 o 
   4  17   3      340.74      386.24     12.42 o 
   5  17   3       25.48       26.54      6.14 o 
   6  17   3       11.48       10.68      7.43 o 
  -6  18   3       35.35       13.51      6.28 o 
  -5  18   3        8.27       10.16      6.58 o 
  -4  18   3       52.43       29.30      4.91 o 
  -3  18   3      114.96      107.38      9.26 o 
  -2  18   3       20.48       14.24      5.37 o 
  -1  18   3        9.62        1.19      4.43 o 
   0  18   3        7.28        5.86      5.21 o 
   1  18   3      306.89      297.37      9.79 o 
   2  18   3       48.14       35.74      5.92 o 
   3  18   3      152.89      154.44     11.61 o 
   4  18   3       10.68       10.92      6.06 o 
   5  18   3      237.05      252.79     12.37 o 
   6  18   3       12.09       16.58     12.51 o 
  -5  19   3        0.32        0.24      5.75 o 
  -4  19   3       96.18       56.74     14.65 o 
  -3  19   3        5.57        8.47      4.13 o 
  -2  19   3        0.67        1.63      4.74 o 
  -1  19   3        6.87        0.46      4.02 o 
   0  19   3       18.76       24.61      4.43 o 
   1  19   3        2.38        4.17      5.39 o 
   2  19   3      215.10      220.73     16.40 o 
   3  19   3       87.21       96.04      8.17 o 
   4  19   3      131.06      126.80     10.45 o 
   5  19   3       20.37       16.13      8.10 o 
  -4  20   3       66.24       43.58      8.09 o 
  -3  20   3      252.49      201.21     28.07 o 
  -2  20   3      188.85      178.63     13.69 o 
  -1  20   3      160.78      164.37     16.43 o 
   0  20   3        1.02        5.00      4.46 o 
   1  20   3      501.83      516.52     16.73 o 
   2  20   3       46.02       31.47      5.45 o 
   3  20   3      177.84      189.67     22.77 o 
   4  20   3       23.77       20.59      6.90 o 
  -3  21   3       86.62       80.52     14.70 o 
  -2  21   3       37.25       33.00     10.99 o 
  -1  21   3        0.81       -0.50      6.75 o 
   0  21   3        0.90       -0.02      4.16 o 
   1  21   3       13.36        7.05      6.64 o 
   2  21   3       38.84       48.79      9.40 o 
   3  21   3       14.68       11.48      6.23 o 
  -2  22   3      575.37      599.08     61.45 o 
  -1  22   3        6.94        4.55      8.78 o 
   0  22   3      243.58      275.67     26.20 o 
   1  22   3       76.81       74.66     12.75 o 
   2  22   3      676.59      771.20     32.21 o 
 -10   0   4        8.81       19.68     17.23 o 
  -8   0   4      542.10      591.94     30.30 o 
  -6   0   4     1719.94     1738.50     44.30 o 
  -4   0   4    21040.21    22529.45    541.51 o 
  -2   0   4    55649.29    62367.95   1768.64 o 
   0   0   4    17131.58    18813.52    206.21 o 
   2   0   4     4852.18     4600.99     75.90 o 
   4   0   4    11706.59    11537.38    179.07 o 
   6   0   4       67.98       66.04     11.12 o 
   8   0   4     1064.78     1096.07     33.38 o 
  10   0   4        9.04        0.18      8.37 o 
 -10   1   4       28.08       31.30     16.18 o 
  -9   1   4       10.56       10.42      5.34 o 
  -8   1   4      232.28      271.08     18.89 o 
  -7   1   4      583.86      591.44     28.89 o 
  -6   1   4       24.18       24.38      7.06 o 
  -5   1   4      475.37      463.24     10.83 o 
  -4   1   4     4058.77     4049.54     46.93 o 
  -3   1   4     1934.79     1861.05     25.25 o 
  -2   1   4      586.81      996.79     24.00 o 
  -1   1   4    10517.28    11498.00    105.61 o 
   0   1   4     8502.06     9084.47     68.49 o 
   1   1   4      560.26      547.86      4.96 o 
   2   1   4     8143.88     8833.55     77.11 o 
   3   1   4      720.21      749.46      9.01 o 
   4   1   4      403.60      343.74      6.75 o 
   5   1   4      449.52      475.05      9.37 o 
   6   1   4      242.86      243.33     10.27 o 
   7   1   4      130.85      132.80      8.87 o 
   8   1   4      470.92      487.75     13.88 o 
   9   1   4       60.24       49.98      8.24 o 
  10   1   4       38.04       28.30      8.00 o 
 -10   2   4      154.93      167.46     35.59 o 
  -9   2   4      102.57       95.32     21.66 o 
  -8   2   4      803.42      750.18     69.25 o 
  -7   2   4       30.76       27.02      4.17 o 
  -6   2   4      439.73      439.64     12.52 o 
  -5   2   4     1881.16     1760.28     24.69 o 
  -4   2   4      405.47      434.21     35.88 o 
  -3   2   4     5614.02     5588.48     62.62 o 
  -2   2   4       76.48      108.43      4.29 o 
  -1   2   4    26034.50    28440.90    292.88 o 
   0   2   4       33.30       33.20      1.23 o 
   1   2   4    14655.72    15540.16    130.67 o 
   2   2   4      211.79      228.70      3.52 o 
   3   2   4     2750.76     2633.02     22.35 o 
   4   2   4     5403.00     5406.50     49.40 o 
   5   2   4     2922.15     2894.59     30.22 o 
   6   2   4      580.59      598.98      9.93 o 
   7   2   4      184.25      186.00      9.58 o 
   8   2   4     1521.85     1583.51     24.34 o 
   9   2   4        1.05       -0.62      5.23 o 
  10   2   4       68.45       57.63     12.37 o 
 -10   3   4      107.35       84.22     19.79 o 
  -9   3   4       48.00       59.52     15.40 o 
  -8   3   4       38.19       35.51      5.93 o 
  -7   3   4       74.88       64.89      6.14 o 
  -6   3   4      945.44      933.12     13.35 o 
  -5   3   4      443.78      464.24      8.21 o 
  -4   3   4      585.28      595.37     11.70 o 
  -3   3   4      678.05      742.23      6.80 o 
  -2   3   4     1804.79     1770.96     22.94 o 
  -1   3   4      973.92      992.00      8.76 o 
   0   3   4     9746.33    10292.16     78.59 o 
   1   3   4      998.04      971.28      6.96 o 
   2   3   4      380.81      384.04      4.16 o 
   3   3   4     1992.84     1975.66     17.12 o 
   4   3   4     3902.65     3952.05     36.66 o 
   5   3   4      274.75      267.10      7.31 o 
   6   3   4       27.49       24.46      4.39 o 
   7   3   4      265.30      263.70      8.59 o 
   8   3   4      439.31      446.36     16.69 o 
   9   3   4      150.68      160.08     13.22 o 
  10   3   4        4.57        2.93      7.14 o 
 -10   4   4        5.07       -0.34     14.00 o 
  -9   4   4      514.12      595.26     24.99 o 
  -8   4   4      125.34      109.44     14.46 o 
  -7   4   4      905.15      896.09     44.46 o 
  -6   4   4      229.87      233.45     10.19 o 
  -5   4   4     3301.24     3424.48     39.36 o 
  -4   4   4      454.92      435.61      5.71 o 
  -3   4   4     4006.71     4195.13     49.22 o 
  -2   4   4       24.12       16.90      2.37 o 
  -1   4   4     6976.67     7250.85    101.96 o 
   0   4   4      655.99      601.10      4.75 o 
   1   4   4      212.52      173.33      2.42 o 
   2   4   4      830.80      843.96      7.84 o 
   3   4   4       37.42       64.80      3.18 o 
   4   4   4     3244.53     3170.44     30.26 o 
   5   4   4      958.61     1004.92     12.35 o 
   6   4   4      259.19      267.10      7.97 o 
   7   4   4     1677.03     1766.10     22.41 o 
   8   4   4       22.33       15.97      6.90 o 
   9   4   4      742.03      780.19     44.90 o 
  10   4   4      251.55      243.47     15.96 o 
 -10   5   4        4.41      -22.71     22.71 o 
  -9   5   4       18.51       22.25     11.41 o 
  -8   5   4      560.26      623.91     19.50 o 
  -7   5   4       18.21       17.71      4.13 o 
  -6   5   4       16.52       20.96      4.10 o 
  -5   5   4      113.65      121.72      5.89 o 
  -4   5   4     1112.26     1057.18     12.26 o 
  -3   5   4      515.38      543.60      8.45 o 
  -2   5   4     1296.99     1324.24     19.04 o 
  -1   5   4      849.46      909.89      9.33 o 
   0   5   4      289.23      253.67      4.12 o 
   1   5   4      786.14      800.90      6.62 o 
   2   5   4    10190.59    11024.04     98.66 o 
   3   5   4       55.96       48.82      3.08 o 
   4   5   4        3.76        5.29      2.35 o 
   5   5   4        0.25       -1.91      3.17 o 
   6   5   4       92.42       96.53      5.40 o 
   7   5   4       43.48       49.08      6.65 o 
   8   5   4      111.95      109.18      7.85 o 
   9   5   4       41.65       37.60      8.04 o 
  10   5   4       33.73       41.37     10.72 o 
 -10   6   4      121.27      149.57     22.24 o 
  -9   6   4      107.10      132.72     14.67 o 
  -8   6   4       21.69       19.81      8.00 o 
  -7   6   4      277.31      286.74     13.81 o 
  -6   6   4      969.58      963.77     21.33 o 
  -5   6   4     1752.61     1725.34     19.63 o 
  -4   6   4     1061.53     1100.78     12.90 o 
  -3   6   4     4095.60     3788.49    115.90 o 
  -2   6   4     1254.99     1201.14     11.10 o 
  -1   6   4     8037.69     7895.47     73.58 o 
   0   6   4     1736.41     1808.74     30.48 o 
   1   6   4     4140.90     4007.91     31.51 o 
   2   6   4     2949.81     3001.01     23.02 o 
   3   6   4    12176.43    12569.33    112.16 o 
   4   6   4      239.46      228.02      5.20 o 
   5   6   4     3353.81     3454.48     35.99 o 
   6   6   4      454.84      440.25      9.62 o 
   7   6   4     1052.06     1024.37     19.01 o 
   8   6   4       73.63       67.07      7.61 o 
   9   6   4        2.78       -1.24      7.28 o 
  -9   7   4       20.80       19.63      9.77 o 
  -8   7   4        5.29       -1.44      5.72 o 
  -7   7   4      266.30      294.01     12.02 o 
  -6   7   4      189.18      169.89      8.43 o 
  -5   7   4       66.34       66.60      3.99 o 
  -4   7   4       82.63       79.12      5.21 o 
  -3   7   4      743.68      696.50      8.30 o 
  -2   7   4     2236.04     2242.48     20.36 o 
  -1   7   4      711.27      678.38      6.05 o 
   0   7   4      538.59      504.57     13.69 o 
   1   7   4        7.08       18.66      0.78 o 
   2   7   4      519.88      503.42      6.23 o 
   3   7   4      654.95      663.07      7.65 o 
   4   7   4       65.47       69.52      4.08 o 
   5   7   4       42.09       38.14      4.31 o 
   6   7   4      394.12      396.84      9.44 o 
   7   7   4      154.63      162.66      7.60 o 
   8   7   4       14.48       21.71      8.59 o 
   9   7   4        0.02        3.58      7.03 o 
  -9   8   4       41.55       38.25     10.23 o 
  -8   8   4      115.31      118.45      9.28 o 
  -7   8   4       60.78       55.93      6.79 o 
  -6   8   4     1199.39     1198.12     21.27 o 
  -5   8   4      230.42      209.56      6.66 o 
  -4   8   4     3117.64     3166.64     34.80 o 
  -3   8   4      559.04      588.38      7.98 o 
  -2   8   4    10780.41    10883.23    112.45 o 
  -1   8   4      468.43      446.06      4.66 o 
   0   8   4     6230.22     6060.86     69.51 o 
   1   8   4        3.08        6.39      2.98 o 
   2   8   4    10268.99    10223.53     85.81 o 
   3   8   4     1450.07     1438.21     15.98 o 
   4   8   4     2079.41     2070.57     20.83 o 
   5   8   4        1.77        1.54      3.50 o 
   6   8   4     1722.11     1745.11     25.95 o 
   7   8   4      169.61      175.66      9.92 o 
   8   8   4      104.78       74.46     11.78 o 
   9   8   4        2.43        1.18      6.05 o 
  -9   9   4      115.94      125.51     13.44 o 
  -8   9   4       36.89       34.35      9.31 o 
  -7   9   4       77.51       68.37      7.80 o 
  -6   9   4      125.72      126.51      7.72 o 
  -5   9   4      267.64      271.77      9.56 o 
  -4   9   4      103.50      105.17      5.07 o 
  -3   9   4      364.39      373.81      5.91 o 
  -2   9   4      298.53      303.17      5.41 o 
  -1   9   4      343.80      357.72      4.21 o 
   0   9   4        0.34        0.81      2.43 o 
   1   9   4        1.05        3.10      0.84 o 
   2   9   4     2069.83     2039.84     15.93 o 
   3   9   4      308.81      306.97      6.41 o 
   4   9   4      272.21      256.63      6.80 o 
   5   9   4     1548.81     1553.78     21.96 o 
   6   9   4      174.31      163.98      8.04 o 
   7   9   4        5.16       -0.13      5.06 o 
   8   9   4       55.32       54.93      9.11 o 
   9   9   4       94.69       62.91      9.01 o 
  -9  10   4       93.69       70.84     10.29 o 
  -8  10   4      488.76      514.70     17.33 o 
  -7  10   4      263.48      253.98     11.02 o 
  -6  10   4      245.79      263.11      8.70 o 
  -5  10   4        2.64        3.23      5.05 o 
  -4  10   4      188.75      188.17      4.31 o 
  -3  10   4     1284.94     1250.92     17.52 o 
  -2  10   4     1798.52     1737.22     19.43 o 
  -1  10   4        7.97       15.98      2.12 o 
   0  10   4       91.78       80.71      4.73 o 
   1  10   4     3175.45     2844.96    129.56 o 
   2  10   4     1521.78     1466.21     12.46 o 
   3  10   4      429.91      398.65      6.55 o 
   4  10   4       11.83       18.35      3.58 o 
   5  10   4     1943.25     1935.41     38.74 o 
   6  10   4      811.51      846.12     24.46 o 
   7  10   4       29.04       20.87      6.91 o 
   8  10   4      459.55      469.30     48.03 o 
   9  10   4       41.33       36.94      8.31 o 
  -9  11   4       40.77       28.39     10.58 o 
  -8  11   4       71.68       64.29      9.70 o 
  -7  11   4       59.89       52.94      7.01 o 
  -6  11   4        0.10        1.88      4.07 o 
  -5  11   4       85.90       88.10      6.11 o 
  -4  11   4       87.52       76.57      3.58 o 
  -3  11   4        8.08       10.08      2.59 o 
  -2  11   4       13.59       13.43      2.12 o 
  -1  11   4        0.30        3.09      1.32 o 
   0  11   4       52.12       49.13      4.52 o 
   1  11   4       39.48       28.93      1.34 o 
   2  11   4     3611.36     3496.04     30.84 o 
   3  11   4      946.80      925.52     12.46 o 
   4  11   4       44.82       40.40      4.85 o 
   5  11   4      614.72      600.48     24.68 o 
   6  11   4      346.19      336.73     14.95 o 
   7  11   4      246.44      231.33     16.85 o 
   8  11   4        0.45       -2.13      7.23 o 
  -8  12   4       62.70       57.99      9.57 o 
  -7  12   4     1138.80     1150.81     29.26 o 
  -6  12   4        5.88       12.62      4.97 o 
  -5  12   4      493.87      486.22     10.15 o 
  -4  12   4      179.47      177.57      4.85 o 
  -3  12   4      432.67      441.42      7.62 o 
  -2  12   4     1328.49     1294.54     13.52 o 
  -1  12   4       34.35       33.76      2.32 o 
   0  12   4     1499.56     1451.28     20.25 o 
   1  12   4     3033.73     2656.72    194.03 o 
   2  12   4     1850.49     1822.35     16.31 o 
   3  12   4       20.32       19.90      2.97 o 
   4  12   4        9.86        7.33      3.10 o 
   5  12   4      906.35      904.73     24.29 o 
   6  12   4      141.94      143.88     11.33 o 
   7  12   4       75.02       63.85      7.79 o 
   8  12   4        6.93        7.23      5.55 o 
  -8  13   4       65.72       53.32      8.46 o 
  -7  13   4      163.18      149.90     11.22 o 
  -6  13   4      578.70      582.29     14.26 o 
  -5  13   4      413.42      420.31      8.94 o 
  -4  13   4        9.52        5.15      3.33 o 
  -3  13   4       32.36       31.55      4.55 o 
  -2  13   4      252.37      235.05      5.15 o 
  -1  13   4      172.01      169.70      3.59 o 
   0  13   4      614.19      590.85     11.11 o 
   1  13   4      336.85      308.18      9.26 o 
   2  13   4        7.38       11.38      2.09 o 
   3  13   4      287.42      271.69      9.35 o 
   4  13   4      928.11      883.73     35.56 o 
   5  13   4      156.05      122.68      7.19 o 
   6  13   4       60.41       47.18      6.26 o 
   7  13   4        0.56        5.08      4.85 o 
   8  13   4      113.27      108.42     13.64 o 
  -8  14   4      109.71       60.61      8.86 o 
  -7  14   4      386.45      377.57     18.45 o 
  -6  14   4       75.84       79.48      6.63 o 
  -5  14   4      476.90      445.86     18.19 o 
  -4  14   4       58.09       60.33      5.11 o 
  -3  14   4     1854.34     1806.43     36.82 o 
  -2  14   4        0.60        3.23      1.79 o 
  -1  14   4     2492.19     2468.97     23.49 o 
   0  14   4       70.34       78.11     11.86 o 
   1  14   4     8496.62     8516.57    111.88 o 
   2  14   4      489.49      391.88     25.00 o 
   3  14   4     1274.69     1204.24     49.55 o 
   4  14   4      411.07      400.26     16.63 o 
   5  14   4      837.61      670.75    100.46 o 
   6  14   4       14.89       12.13      5.12 o 
   7  14   4       48.12       35.54      6.99 o 
   8  14   4      102.98      101.18     16.63 o 
  -7  15   4        3.99        3.08      4.75 o 
  -6  15   4      348.71      329.57     10.68 o 
  -5  15   4      183.10      171.72      7.56 o 
  -4  15   4     1155.03     1100.81     18.38 o 
  -3  15   4      109.63      103.75      5.29 o 
  -2  15   4      355.16      293.46      8.14 o 
  -1  15   4      313.05      294.33      4.54 o 
   0  15   4       33.57       23.26      5.27 o 
   1  15   4        1.32        1.44      5.01 o 
   2  15   4      249.61      202.97     32.66 o 
   3  15   4      100.61       91.09     13.56 o 
   4  15   4        7.97       10.15      3.27 o 
   5  15   4       51.81       36.89      6.50 o 
   6  15   4       93.68       64.11     19.72 o 
   7  15   4       50.67       32.49      9.08 o 
  -7  16   4       78.93       62.40     14.05 o 
  -6  16   4      351.59      287.93     10.32 o 
  -5  16   4       81.92       55.60      5.82 o 
  -4  16   4      321.03      282.65      7.91 o 
  -3  16   4      184.04      166.99      5.41 o 
  -2  16   4     1012.19      935.30     24.64 o 
  -1  16   4      148.63      129.14     10.37 o 
   0  16   4     1537.74     1608.03     26.99 o 
   1  16   4        3.58        0.50      3.53 o 
   2  16   4     1238.61      642.68    209.15 o 
   3  16   4       55.66       45.98     11.89 o 
   4  16   4      475.61      326.68     83.68 o 
   5  16   4      171.98      177.90     10.93 o 
   6  16   4       50.53       39.08     14.90 o 
   7  16   4        0.55       -3.03      7.76 o 
  -6  17   4        4.61        3.28      4.34 o 
  -5  17   4       12.23        8.86      4.17 o 
  -4  17   4       46.46       30.84      3.51 o 
  -3  17   4       88.85       71.47      4.73 o 
  -2  17   4        3.35        5.18      2.26 o 
  -1  17   4       31.81       26.47      4.59 o 
   0  17   4      134.79      121.58     10.29 o 
   1  17   4       70.64       84.78      7.04 o 
   2  17   4       11.74       12.41      4.43 o 
   3  17   4       50.10       75.46      8.49 o 
   4  17   4      155.30      177.24     14.12 o 
   5  17   4        1.91       -2.12      4.79 o 
   6  17   4      100.24      107.46     18.25 o 
  -6  18   4      170.42      124.16     17.33 o 
  -5  18   4       28.28       15.82      8.09 o 
  -4  18   4      371.76      333.77     27.20 o 
  -3  18   4        8.96        8.32      4.75 o 
  -2  18   4      125.57      125.52      9.22 o 
  -1  18   4      107.00      108.94      8.15 o 
   0  18   4      235.68      258.24      7.78 o 
   1  18   4       44.78       45.65      7.06 o 
   2  18   4       96.80      120.86      8.13 o 
   3  18   4       67.39       78.62      8.07 o 
   4  18   4      338.87      343.65     11.65 o 
   5  18   4      117.63      145.86     11.43 o 
   6  18   4      137.74      133.20     22.24 o 
  -5  19   4       36.59        9.87      7.93 o 
  -4  19   4        0.48       -3.18      4.08 o 
  -3  19   4        8.21       10.02      5.65 o 
  -2  19   4        0.51        0.25      6.51 o 
  -1  19   4        5.63        2.02      6.11 o 
   0  19   4        0.56        0.31      4.36 o 
   1  19   4       35.21       36.05      8.75 o 
   2  19   4       15.80       14.36      5.45 o 
   3  19   4        2.01       -0.71      6.27 o 
   4  19   4       10.13       10.13      5.39 o 
   5  19   4      101.93       73.56     11.06 o 
  -4  20   4      130.71       76.65     10.43 o 
  -3  20   4        4.76       -0.24      4.02 o 
  -2  20   4       60.50       38.69      7.73 o 
  -1  20   4      173.81      204.07     15.62 o 
   0  20   4      294.33      282.64     14.37 o 
   1  20   4        0.83        7.22      5.11 o 
   2  20   4      287.61      303.02     11.09 o 
   3  20   4      415.42      426.75     12.96 o 
   4  20   4      233.52      226.24     14.12 o 
  -3  21   4       14.24       12.92      7.69 o 
  -2  21   4       38.04       30.48      9.58 o 
  -1  21   4        5.42        1.70      5.26 o 
   0  21   4        4.26        1.82      4.49 o 
   1  21   4        0.20        0.45      4.17 o 
   2  21   4        0.36        4.78      8.25 o 
   3  21   4        2.68       13.45      6.33 o 
  -1  22   4      984.08     1112.83     57.42 o 
   0  22   4       58.47       52.89      9.60 o 
   1  22   4      210.93      195.46     16.67 o 
  -9   0   5        1.78       13.97     14.24 o 
  -7   0   5     2546.89     2652.60     86.35 o 
  -5   0   5     1460.37     1458.78     35.65 o 
  -3   0   5     9612.51     9034.56    183.58 o 
  -1   0   5      147.06      157.17     13.88 o 
   1   0   5    35123.90    38035.65    549.83 o 
   3   0   5     9358.44     9721.68    142.02 o 
   5   0   5     5639.02     5501.11     83.15 o 
   7   0   5      623.77      625.60     21.66 o 
   9   0   5      239.82      242.81     21.91 o 
 -10   1   5        3.83       -2.37     11.66 o 
  -9   1   5        3.14       -6.43      9.69 o 
  -8   1   5      198.34      204.66     14.90 o 
  -7   1   5        0.30       -1.94      6.29 o 
  -6   1   5      562.90      571.98     18.48 o 
  -5   1   5     1666.08     1657.27     30.35 o 
  -4   1   5     3778.51     3769.15     95.93 o 
  -3   1   5      703.73      746.74     12.76 o 
  -2   1   5     1457.56     1406.25     11.42 o 
  -1   1   5    11200.77    12265.74     98.45 o 
   0   1   5      696.45      684.27      5.96 o 
   1   1   5      268.42      251.46      4.11 o 
   2   1   5       41.63       40.12      4.01 o 
   3   1   5       64.01       74.48      3.52 o 
   4   1   5     1422.23     1410.03     16.23 o 
   5   1   5      503.02      475.81      9.42 o 
   6   1   5      838.36      855.15     16.98 o 
   7   1   5       96.97       99.41      7.32 o 
   8   1   5      271.81      296.86     11.06 o 
   9   1   5       21.82        8.95      6.09 o 
  10   1   5        1.64        4.20      6.48 o 
 -10   2   5        1.87       -1.09     12.39 o 
  -9   2   5       12.24        8.48     11.60 o 
  -8   2   5      210.05      225.48     18.34 o 
  -7   2   5     1390.35     1284.11     91.15 o 
  -6   2   5      463.80      447.32     29.72 o 
  -5   2   5       61.14       75.48     10.68 o 
  -4   2   5      794.88      697.90     23.49 o 
  -3   2   5     6485.18     6571.87     91.19 o 
  -2   2   5     7329.89     7388.21    113.53 o 
  -1   2   5       88.48       97.48      7.78 o 
   0   2   5     9213.48     9360.58     71.87 o 
   1   2   5     2194.00     2077.00     14.37 o 
   2   2   5     9961.78    10239.32     91.28 o 
   3   2   5       86.88       97.75      3.53 o 
   4   2   5     1048.21     1030.00     12.64 o 
   5   2   5     2094.78     2073.60     24.30 o 
   6   2   5       26.90       22.29      4.73 o 
   7   2   5       52.37       55.31      6.37 o 
   8   2   5       28.38       32.88      6.83 o 
   9   2   5      266.42      284.70     13.44 o 
  10   2   5      122.44       98.90      9.95 o 
 -10   3   5        6.46       12.86     11.84 o 
  -9   3   5       39.35       57.75     15.35 o 
  -8   3   5        0.48        0.73      3.91 o 
  -7   3   5        0.14        1.46      3.88 o 
  -6   3   5       42.45       41.23      4.35 o 
  -5   3   5       51.43       55.29      2.37 o 
  -4   3   5      135.05      131.51      3.11 o 
  -3   3   5     2915.94     3091.29     43.38 o 
  -2   3   5      617.60      629.88     12.02 o 
  -1   3   5      348.42      340.05      5.34 o 
   0   3   5      175.41      189.06      2.62 o 
   1   3   5        9.27        4.40      1.26 o 
   2   3   5     7029.59     7308.75     57.63 o 
   3   3   5      558.20      545.12      6.88 o 
   4   3   5      709.02      709.23      8.41 o 
   5   3   5      187.29      168.46      5.20 o 
   6   3   5      959.79      970.62     15.44 o 
   7   3   5      550.44      559.19     12.62 o 
   8   3   5       40.93       46.95      9.24 o 
   9   3   5      327.72      339.26     19.51 o 
  10   3   5        0.10       -1.71      7.55 o 
 -10   4   5      228.50      250.25     33.84 o 
  -9   4   5       34.78       22.98     13.45 o 
  -8   4   5      773.53      849.68     25.75 o 
  -7   4   5      875.41      823.56     40.14 o 
  -6   4   5      839.60      798.95     21.74 o 
  -5   4   5      480.37      504.70      8.85 o 
  -4   4   5     1211.93     1206.14     18.48 o 
  -3   4   5     1776.28     1706.05     37.16 o 
  -2   4   5     3170.97     3434.99     46.27 o 
  -1   4   5        0.19        1.47      1.25 o 
   0   4   5      560.46      517.86      4.66 o 
   1   4   5       30.38       79.92      2.70 o 
   2   4   5      816.84      784.31      7.16 o 
   3   4   5     3373.59     3548.30     33.94 o 
   4   4   5     1413.68     1378.73     15.79 o 
   5   4   5      907.71      882.96     13.81 o 
   6   4   5     1104.68     1096.27     15.19 o 
   7   4   5       32.33       29.67      5.28 o 
   8   4   5      389.60      418.64     14.60 o 
   9   4   5      439.50      433.48     21.02 o 
  10   4   5      113.67      146.92     12.87 o 
 -10   5   5       45.48       50.15     15.05 o 
  -9   5   5        4.08       11.27      9.98 o 
  -8   5   5       63.98       62.35     10.11 o 
  -7   5   5      176.04      166.14     15.82 o 
  -6   5   5      290.95      281.10     15.46 o 
  -5   5   5     1229.32     1201.71     37.47 o 
  -4   5   5      302.77      326.37      6.82 o 
  -3   5   5      437.58      483.16      8.81 o 
  -2   5   5      221.27      204.65      3.52 o 
  -1   5   5     2536.38     2683.34     23.44 o 
   0   5   5      588.29      621.68      4.24 o 
   1   5   5      138.32      159.38      2.95 o 
   2   5   5      990.96      947.08      8.29 o 
   3   5   5      490.22      481.40      6.42 o 
   4   5   5      197.11      236.32      5.58 o 
   5   5   5     3452.94     3471.09     35.60 o 
   6   5   5      134.48      137.69      5.84 o 
   7   5   5      345.00      341.31     10.21 o 
   8   5   5       40.29       41.43      7.53 o 
   9   5   5        8.75       14.88      8.06 o 
  -9   6   5      371.36      409.40     21.60 o 
  -8   6   5      216.19      223.65     13.24 o 
  -7   6   5        6.62        7.06      6.22 o 
  -6   6   5      710.30      682.26     16.94 o 
  -5   6   5     1037.19      997.36     16.56 o 
  -4   6   5     2132.20     2059.94     26.07 o 
  -3   6   5        1.98        9.58      2.62 o 
  -2   6   5     6497.95     6384.61     90.10 o 
  -1   6   5     4011.53     4198.03     47.19 o 
   0   6   5     5026.10     4705.25     46.60 o 
   1   6   5      200.17      211.13      3.14 o 
   2   6   5     2393.98     2129.36     16.48 o 
   3   6   5      898.56      771.12      7.91 o 
   4   6   5     2845.09     2713.03     26.16 o 
   5   6   5      620.84      608.81     11.01 o 
   6   6   5     1775.81     1774.27     22.24 o 
   7   6   5      190.90      208.37      7.70 o 
   8   6   5     1227.83     1226.43     28.27 o 
   9   6   5        1.76       -1.80      6.77 o 
  -9   7   5      184.95      150.81     16.88 o 
  -8   7   5       31.33       39.96      6.90 o 
  -7   7   5      534.20      534.43     12.49 o 
  -6   7   5      749.11      756.13     13.37 o 
  -5   7   5      636.96      617.84     13.04 o 
  -4   7   5       89.67       83.61      4.03 o 
  -3   7   5     2136.96     2165.59     23.99 o 
  -2   7   5      973.31      917.01     12.70 o 
  -1   7   5     1122.28     1213.17     11.79 o 
   0   7   5      110.37      112.29      4.30 o 
   1   7   5     1697.96     1804.65     18.64 o 
   2   7   5      103.60       90.36      3.14 o 
   3   7   5      138.07      146.53      3.59 o 
   4   7   5      194.46      193.65      5.81 o 
   5   7   5      188.69      168.61      6.14 o 
   6   7   5       26.68       29.70      4.87 o 
   7   7   5      443.53      423.05     12.41 o 
   8   7   5        4.45        6.14      5.78 o 
   9   7   5       82.88       60.61     11.08 o 
  -9   8   5      342.87      366.65     23.85 o 
  -8   8   5        5.23        0.38      5.87 o 
  -7   8   5       55.95       55.70      7.31 o 
  -6   8   5      161.27      173.77      8.83 o 
  -5   8   5     4120.04     4151.40     49.54 o 
  -4   8   5       13.62       13.76      3.27 o 
  -3   8   5      994.18      947.03      9.89 o 
  -2   8   5     1516.03     1535.21     19.62 o 
  -1   8   5    10313.96    10165.15    103.47 o 
   0   8   5        2.98       14.86      5.79 o 
   1   8   5     4147.43     4002.44     40.03 o 
   2   8   5       60.80       63.96      2.80 o 
   3   8   5     7028.57     6945.62     64.99 o 
   4   8   5       79.02       67.84      3.66 o 
   5   8   5      803.45      803.85     10.61 o 
   6   8   5      286.83      277.42     11.30 o 
   7   8   5     1308.79     1295.91     25.88 o 
   8   8   5       28.95       26.53      8.32 o 
   9   8   5       56.85       36.05      8.60 o 
  -9   9   5       16.92       21.31      7.65 o 
  -8   9   5      108.73       80.47      9.99 o 
  -7   9   5       18.69       21.35      5.64 o 
  -6   9   5       35.66       28.73      6.89 o 
  -5   9   5        1.01        3.07      3.66 o 
  -4   9   5      939.81      945.92     13.83 o 
  -3   9   5       40.16       41.78      2.76 o 
  -2   9   5        5.96        6.05      1.56 o 
  -1   9   5        8.91       14.05      1.88 o 
   0   9   5       29.04       36.53      4.17 o 
   1   9   5       64.51       58.96      4.16 o 
   2   9   5      490.03      473.94      5.18 o 
   3   9   5      528.85      482.85      7.67 o 
   4   9   5       53.28       58.51      4.43 o 
   5   9   5      346.07      349.01     14.80 o 
   6   9   5       60.76       65.03      5.61 o 
   7   9   5      136.66      137.14     11.60 o 
   8   9   5       17.51       20.28      8.71 o 
   9   9   5       24.92       21.59      8.47 o 
  -9  10   5      668.07      649.26     22.43 o 
  -8  10   5       51.34       42.16      8.86 o 
  -7  10   5       26.22       27.41      6.30 o 
  -6  10   5      112.49      113.13      9.87 o 
  -5  10   5     2123.27     2148.16     31.12 o 
  -4  10   5     1694.57     1696.56     20.24 o 
  -3  10   5        3.92        3.56      1.98 o 
  -2  10   5       29.67       29.42      2.28 o 
  -1  10   5     1606.86     1595.03     15.39 o 
   0  10   5     1758.63     1761.05     24.15 o 
   1  10   5       91.99       99.50      5.48 o 
   2  10   5      761.31      737.86     12.72 o 
   3  10   5      101.89      111.50      4.27 o 
   4  10   5      152.29      156.45      6.54 o 
   5  10   5      112.68      104.53      7.72 o 
   6  10   5       16.72       15.62      4.47 o 
   7  10   5      902.15      936.42     36.54 o 
   8  10   5       35.67       24.29      9.29 o 
   9  10   5       48.49       31.11     10.39 o 
  -8  11   5       57.76       52.76      8.29 o 
  -7  11   5      174.63      169.66     13.83 o 
  -6  11   5       74.24       75.24      8.11 o 
  -5  11   5        4.78        7.03      3.99 o 
  -4  11   5      220.52      218.95      5.30 o 
  -3  11   5       93.26       95.07      3.61 o 
  -2  11   5       39.92       46.01      2.28 o 
  -1  11   5      143.02      147.83      6.49 o 
   0  11   5       12.53       15.30      3.84 o 
   1  11   5      627.51      621.31     14.78 o 
   2  11   5      134.63      114.44      4.13 o 
   3  11   5       12.69       16.55      2.40 o 
   4  11   5      548.69      514.10     17.63 o 
   5  11   5       21.63       25.65      5.41 o 
   6  11   5      113.86       91.08      7.83 o 
   7  11   5       34.17       36.85      7.75 o 
   8  11   5      176.31      190.62     22.91 o 
  -8  12   5      673.84      645.97     19.33 o 
  -7  12   5      126.14      101.10     10.62 o 
  -6  12   5      194.48      178.66      7.76 o 
  -5  12   5      164.34      166.53      8.23 o 
  -4  12   5      472.38      452.82     10.95 o 
  -3  12   5       78.90       87.49      4.29 o 
  -2  12   5        7.44        9.09      1.83 o 
  -1  12   5     3766.03     3617.82     96.95 o 
   0  12   5       80.73       96.64      7.47 o 
   1  12   5     1916.75     1907.00     26.51 o 
   2  12   5        9.45        5.84      1.94 o 
   3  12   5      537.83      512.68     18.70 o 
   4  12   5      936.94      873.98     30.24 o 
   5  12   5      129.86      128.65      7.68 o 
   6  12   5      321.67      295.91     19.52 o 
   7  12   5      154.74      159.21     16.54 o 
   8  12   5      331.92      313.62     33.59 o 
  -8  13   5       62.96       36.80      9.53 o 
  -7  13   5       50.16       44.36      8.00 o 
  -6  13   5       12.57       12.62      4.62 o 
  -5  13   5        5.47        1.54      5.48 o 
  -4  13   5      983.22      987.56     16.15 o 
  -3  13   5       42.27       39.79      6.19 o 
  -2  13   5      205.30      186.93      4.28 o 
  -1  13   5       65.76       59.16      5.20 o 
   0  13   5      224.03      257.40      8.47 o 
   1  13   5      137.42      116.28     10.07 o 
   2  13   5        4.61        7.89      4.56 o 
   3  13   5       59.93       44.47      3.58 o 
   4  13   5       40.13       40.46      5.21 o 
   5  13   5      128.71      102.56      7.67 o 
   6  13   5       20.03       19.57      4.23 o 
   7  13   5      198.56      153.91     16.15 o 
   8  13   5       67.23       48.98      7.85 o 
  -8  14   5      178.96      156.42     15.32 o 
  -7  14   5      175.27      155.02     10.73 o 
  -6  14   5      501.68      474.86     12.87 o 
  -5  14   5       45.35       31.29      5.45 o 
  -4  14   5     1727.02     1666.70     49.59 o 
  -3  14   5       55.77       56.81      2.96 o 
  -2  14   5     1308.82     1237.79     32.87 o 
  -1  14   5       90.39      101.81      8.41 o 
   0  14   5     2183.05     2298.66     34.97 o 
   1  14   5       17.81       22.29      5.29 o 
   2  14   5     2264.96     2330.86     33.92 o 
   3  14   5       16.03       10.08      2.74 o 
   4  14   5     1978.25     1532.57    212.13 o 
   5  14   5      306.00      263.31     34.59 o 
   6  14   5      220.53      162.00     15.52 o 
   7  14   5       25.52       20.31      5.62 o 
  -7  15   5       51.40       33.48      7.24 o 
  -6  15   5       26.88       18.43      5.27 o 
  -5  15   5      442.30      375.10     23.20 o 
  -4  15   5      727.94      660.20     21.28 o 
  -3  15   5      175.36      179.93      6.74 o 
  -2  15   5        5.87        4.27      1.90 o 
  -1  15   5      391.09      375.72     10.37 o 
   0  15   5       92.01       90.60      8.03 o 
   1  15   5      140.44      127.63     10.11 o 
   2  15   5      153.50      153.00     11.91 o 
   3  15   5      115.38       70.44     26.57 o 
   4  15   5       56.17       44.77     10.68 o 
   5  15   5       52.46       59.42     13.15 o 
   6  15   5       20.31       15.79      5.28 o 
   7  15   5        5.26        3.65      9.53 o 
  -7  16   5      139.72       93.67     11.60 o 
  -6  16   5        3.41        2.13      5.15 o 
  -5  16   5      137.35      111.64      6.39 o 
  -4  16   5       64.81       47.94      4.62 o 
  -3  16   5      562.13      520.23     23.18 o 
  -2  16   5       68.41       66.47     11.77 o 
  -1  16   5      805.35      833.68     16.75 o 
   0  16   5      201.09      209.85     11.13 o 
   1  16   5     1936.41     2074.75     36.95 o 
   2  16   5      253.36      276.09     10.21 o 
   3  16   5      661.99      681.26     17.83 o 
   4  16   5        1.71        1.01      6.44 o 
   5  16   5      546.88      568.17     22.20 o 
   6  16   5       34.69       41.05     16.03 o 
   7  16   5       25.01       18.68     11.82 o 
  -6  17   5      214.01      148.89     10.55 o 
  -5  17   5        8.03        5.29      4.06 o 
  -4  17   5        5.31       -1.92      4.03 o 
  -3  17   5       20.88       28.11      6.33 o 
  -2  17   5      600.78      614.13     21.07 o 
  -1  17   5       20.89       17.70      4.61 o 
   0  17   5       90.80      103.16      6.89 o 
   1  17   5      121.01      143.75      7.60 o 
   2  17   5        1.79       -0.87      4.15 o 
   3  17   5      175.21      183.42     10.58 o 
   4  17   5      206.43      193.21     11.22 o 
   5  17   5       11.00       16.20      8.36 o 
   6  17   5        0.35        0.50      9.17 o 
  -6  18   5        0.94        7.30      7.04 o 
  -5  18   5       87.61       65.85      9.58 o 
  -4  18   5        1.00       -2.21      4.65 o 
  -3  18   5      203.71      190.25     15.21 o 
  -2  18   5        7.48       -4.07      4.84 o 
  -1  18   5        3.09        4.56      4.49 o 
   0  18   5       19.91       15.50      7.89 o 
   1  18   5       49.13       46.02      8.50 o 
   2  18   5       16.82       18.09      8.45 o 
   3  18   5       11.63        8.30      6.33 o 
   4  18   5        1.44       -3.18      5.75 o 
   5  18   5      127.04      137.25      9.78 o 
  -5  19   5        7.83       -4.57      8.40 o 
  -4  19   5      139.17       82.88     24.81 o 
  -3  19   5       72.54       57.71     11.82 o 
  -2  19   5       32.21       33.68      9.63 o 
  -1  19   5        5.89        7.03      4.11 o 
   0  19   5        7.63        1.59      4.29 o 
   1  19   5       32.94       32.45      5.85 o 
   2  19   5       67.95       50.22      6.96 o 
   3  19   5        0.13        2.40      6.82 o 
   4  19   5       19.33        6.02      5.42 o 
   5  19   5       18.65       15.09      6.68 o 
  -4  20   5       16.17       17.69      6.58 o 
  -3  20   5      412.87      352.08     46.59 o 
  -2  20   5      163.23      167.78     26.85 o 
  -1  20   5      129.14      116.86     16.68 o 
   0  20   5       26.13       37.52      5.75 o 
   1  20   5      704.39      705.51     30.49 o 
   2  20   5      127.04      146.90      9.79 o 
   3  20   5      321.60      325.09     20.92 o 
   4  20   5       30.02       28.05      6.94 o 
  -3  21   5       75.34       52.34     12.71 o 
  -2  21   5       35.64       42.04      8.93 o 
  -1  21   5        0.57       -2.67      5.87 o 
   0  21   5       37.64       39.46      7.52 o 
   1  21   5       68.49       66.74      9.28 o 
   2  21   5      107.46      107.80     10.04 o 
   3  21   5       55.90       59.78     11.73 o 
  -1  22   5      131.94      111.54     15.50 o 
   0  22   5      210.11      179.81      9.07 o 
   1  22   5        1.13        7.77      6.08 o 
 -10   0   6       57.02       70.62     21.90 o 
  -8   0   6      479.23      501.88     28.41 o 
  -6   0   6     1274.55     1263.83     47.82 o 
  -4   0   6       13.34       14.83      6.02 o 
  -2   0   6     9877.40     9840.62    217.35 o 
   0   0   6     5548.38     5095.31     52.12 o 
   2   0   6     8562.48     8437.45    118.60 o 
   4   0   6     7612.89     7317.40    107.71 o 
   6   0   6     1428.52     1415.33     30.99 o 
   8   0   6      355.38      368.00     17.00 o 
  10   0   6       58.84       58.15     14.89 o 
 -10   1   6       11.89       25.00     12.95 o 
  -9   1   6        1.30        4.34     10.54 o 
  -8   1   6      283.50      319.63     26.50 o 
  -7   1   6       47.26       41.33     15.14 o 
  -6   1   6        3.15        1.68      5.14 o 
  -5   1   6      125.21      131.58      9.82 o 
  -4   1   6     1091.96     1011.41     19.38 o 
  -3   1   6      389.17      414.98      6.26 o 
  -2   1   6      228.63      258.92      3.75 o 
  -1   1   6       59.28       70.49      2.48 o 
   0   1   6     3260.83     3209.65     24.59 o 
   1   1   6      545.40      560.15      9.56 o 
   2   1   6     1081.54     1091.00     11.28 o 
   3   1   6        2.90        3.14      2.37 o 
   4   1   6     1979.80     1948.63     21.76 o 
   5   1   6      107.38      106.48      5.07 o 
   6   1   6     1532.33     1577.91     20.64 o 
   7   1   6        2.61        5.15      5.31 o 
   8   1   6      411.35      436.60     16.44 o 
   9   1   6       18.21       25.31      6.50 o 
  10   1   6       87.21       79.06      9.37 o 
 -10   2   6       70.18       55.21     18.34 o 
  -9   2   6      274.19      305.97     22.76 o 
  -8   2   6      352.37      398.21     20.30 o 
  -7   2   6       19.02       23.59      4.97 o 
  -6   2   6      924.15      951.44     24.11 o 
  -5   2   6      660.97      633.90     21.13 o 
  -4   2   6      705.56      693.87     13.55 o 
  -3   2   6      864.43      844.85     18.04 o 
  -2   2   6     5334.06     5546.24     51.17 o 
  -1   2   6     8563.56     8749.76     92.88 o 
   0   2   6       14.32        8.19      1.28 o 
   1   2   6    10279.72    10609.23     86.29 o 
   2   2   6      522.87      493.27      5.46 o 
   3   2   6     2106.21     2012.89     18.49 o 
   4   2   6      299.66      282.72      5.38 o 
   5   2   6     1494.57     1447.17     18.24 o 
   6   2   6      519.49      530.13     10.20 o 
   7   2   6     1169.27     1162.41     17.96 o 
   8   2   6      555.63      569.28     15.18 o 
   9   2   6       75.20       63.80      8.43 o 
  10   2   6      138.06      131.94     10.97 o 
 -10   3   6       35.81       33.62     17.20 o 
  -9   3   6        2.27        1.35      9.94 o 
  -8   3   6       62.02       66.15     11.40 o 
  -7   3   6      174.05      169.29     14.55 o 
  -6   3   6      344.07      309.28     20.08 o 
  -5   3   6       82.87       91.01      4.86 o 
  -4   3   6      418.52      433.80      8.56 o 
  -3   3   6      672.09      721.03     13.67 o 
  -2   3   6     2428.31     2339.37     24.61 o 
  -1   3   6       10.46       15.89      1.48 o 
   0   3   6     1382.26     1369.42     10.27 o 
   1   3   6     1528.52     1492.98     11.13 o 
   2   3   6     1969.48     2111.20     21.20 o 
   3   3   6      182.42      168.97      3.67 o 
   4   3   6     1564.63     1445.73     15.41 o 
   5   3   6        0.85        2.20      2.74 o 
   6   3   6       62.80       65.10      5.22 o 
   7   3   6       37.99       37.86      5.90 o 
   8   3   6      650.77      696.13     16.51 o 
   9   3   6        7.42        5.31      6.26 o 
  10   3   6       31.57       26.49      8.03 o 
 -10   4   6       22.39       23.62     17.61 o 
  -9   4   6      682.10      777.39     28.66 o 
  -8   4   6        9.39       14.97     14.64 o 
  -7   4   6      220.53      244.96     16.19 o 
  -6   4   6       66.70       50.37      5.73 o 
  -5   4   6      546.64      503.22     15.49 o 
  -4   4   6       76.99       82.34      7.68 o 
  -3   4   6       19.09       45.45      3.86 o 
  -2   4   6      234.60      224.58      6.71 o 
  -1   4   6     1766.48     1799.44     14.21 o 
   0   4   6      578.49      639.19      5.67 o 
   1   4   6     1846.21     1915.00     14.20 o 
   2   4   6      708.19      778.35      9.98 o 
   3   4   6      779.53      707.12      8.80 o 
   4   4   6      219.30      224.54      5.46 o 
   5   4   6      364.01      378.45      8.83 o 
   6   4   6      219.56      222.90      8.72 o 
   7   4   6      660.15      672.03     13.22 o 
   8   4   6      253.64      268.62     12.49 o 
   9   4   6      314.07      331.65     14.09 o 
  -9   5   6        9.51        0.98     19.49 o 
  -8   5   6       98.21      127.03     12.94 o 
  -7   5   6      153.01      155.16     11.63 o 
  -6   5   6        6.09        1.38      1.21 o 
  -5   5   6      209.77      224.09     10.18 o 
  -4   5   6     1902.12     1833.67     24.46 o 
  -3   5   6       79.56       73.20      5.61 o 
  -2   5   6      542.65      508.42     11.12 o 
  -1   5   6      109.45      147.33      3.14 o 
   0   5   6     2369.00     2422.85     20.00 o 
   1   5   6      113.41       94.14      2.32 o 
   2   5   6     1665.25     1600.08     12.74 o 
   3   5   6     1010.25      976.76     10.36 o 
   4   5   6        7.61        9.78      3.28 o 
   5   5   6      529.80      544.26     11.21 o 
   6   5   6     1414.40     1395.08     18.92 o 
   7   5   6        5.01        9.61      5.18 o 
   8   5   6        0.95        3.98      4.84 o 
   9   5   6        0.22       -0.10      5.49 o 
  -9   6   6      135.12      139.70     14.66 o 
  -8   6   6       11.34       15.68      8.23 o 
  -7   6   6      504.25      502.76     15.84 o 
  -6   6   6       51.79       52.02      6.90 o 
  -5   6   6     1889.09     1819.92     26.78 o 
  -4   6   6      177.42      172.20      5.49 o 
  -3   6   6     3347.44     3387.97     48.55 o 
  -2   6   6       65.95       80.55      3.69 o 
  -1   6   6     9725.28    10090.27    162.61 o 
   0   6   6      291.02      297.86      6.27 o 
   1   6   6     6219.31     6138.79     91.56 o 
   2   6   6      499.74      508.61      5.28 o 
   3   6   6     4384.29     4175.49     35.71 o 
   4   6   6     1099.94     1187.49     13.66 o 
   5   6   6      233.59      228.09      6.08 o 
   6   6   6       40.11       37.32      5.13 o 
   7   6   6      512.82      527.95     12.22 o 
   8   6   6      177.01      161.21      9.96 o 
   9   6   6      112.59      109.87     14.80 o 
  -9   7   6       14.84       17.05      8.76 o 
  -8   7   6        0.10        4.87      7.11 o 
  -7   7   6      267.24      294.92     10.50 o 
  -6   7   6      655.13      644.41     13.19 o 
  -5   7   6      425.93      396.00     11.45 o 
  -4   7   6       53.43       53.04      4.01 o 
  -3   7   6      148.50      110.26     17.47 o 
  -2   7   6      165.48      120.93      6.09 o 
  -1   7   6     1006.91     1078.43      9.23 o 
   0   7   6     1286.58     1301.67     16.22 o 
   1   7   6      119.13      132.06      4.62 o 
   2   7   6      752.91      700.91      6.77 o 
   3   7   6      208.63      200.65      4.25 o 
   4   7   6      122.52      113.26      6.43 o 
   5   7   6      191.87      200.55      5.47 o 
   6   7   6      187.33      179.48      7.63 o 
   7   7   6      196.84      192.92      8.61 o 
   8   7   6      295.71      300.42     13.18 o 
   9   7   6        7.71        8.53      7.12 o 
  -9   8   6       35.91       38.06     11.50 o 
  -8   8   6      199.04      217.68     13.60 o 
  -7   8   6        0.42        3.26      4.75 o 
  -6   8   6      474.08      467.13     13.33 o 
  -5   8   6      237.28      240.60      9.21 o 
  -4   8   6     1483.03     1428.24     29.87 o 
  -3   8   6      367.87      383.21      8.28 o 
  -2   8   6     6056.01     6060.09     54.24 o 
  -1   8   6        2.30        2.64      1.02 o 
   0   8   6     8732.63     8596.38    104.62 o 
   1   8   6      961.37     1004.16     12.59 o 
   2   8   6     4383.15     4299.26     38.03 o 
   3   8   6       87.54       89.09      4.52 o 
   4   8   6     1382.22     1346.86     28.82 o 
   5   8   6       67.67       61.85      6.20 o 
   6   8   6      549.13      544.71     12.76 o 
   7   8   6      782.70      758.65     14.44 o 
   8   8   6      235.59      233.33     14.75 o 
   9   8   6        3.42        0.66      6.20 o 
  -9   9   6       11.57       -8.26     12.73 o 
  -8   9   6       20.56       20.00      8.26 o 
  -7   9   6      184.89      169.65      9.16 o 
  -6   9   6      480.10      482.93     11.74 o 
  -5   9   6      224.14      211.22      6.83 o 
  -4   9   6       61.05       60.96      4.15 o 
  -3   9   6      576.92      554.28     12.33 o 
  -2   9   6      632.43      635.15      9.64 o 
  -1   9   6       83.86       98.57      5.67 o 
   0   9   6      105.68       88.00      6.15 o 
   1   9   6      114.12      116.19      5.09 o 
   2   9   6     1559.96     1506.20     17.19 o 
   3   9   6        3.67        5.13      2.74 o 
   4   9   6      333.23      344.43      8.14 o 
   5   9   6      325.81      317.99     10.26 o 
   6   9   6       95.11       86.08      8.53 o 
   7   9   6      224.27      226.05     14.77 o 
   8   9   6        5.01        5.27      7.68 o 
   9   9   6       61.26       35.65     11.73 o 
  -9  10   6        0.16       -4.35      8.63 o 
  -8  10   6      268.75      262.76     14.65 o 
  -7  10   6      205.54      209.45     12.18 o 
  -6  10   6      383.75      372.01     10.52 o 
  -5  10   6       67.00       68.04      4.83 o 
  -4  10   6      161.77      156.97      7.18 o 
  -3  10   6      936.24      933.15     14.84 o 
  -2  10   6      572.63      591.05      9.25 o 
  -1  10   6      298.69      286.99      9.16 o 
   0  10   6     1279.17     1298.21     18.67 o 
   1  10   6      702.24      682.44     12.36 o 
   2  10   6      365.30      377.23      8.42 o 
   3  10   6      723.35      686.05      9.37 o 
   4  10   6      675.59      686.92     14.78 o 
   5  10   6      396.09      387.39     12.77 o 
   6  10   6      292.54      292.36     12.08 o 
   7  10   6        0.58        1.64      4.60 o 
   8  10   6       50.51       49.25      9.63 o 
  -8  11   6        3.51       -0.11      5.34 o 
  -7  11   6        5.85        3.44      5.68 o 
  -6  11   6       27.26       20.13      4.81 o 
  -5  11   6       17.40       15.17      4.44 o 
  -4  11   6       81.29       78.16      2.78 o 
  -3  11   6       29.40       25.77      3.17 o 
  -2  11   6      227.31      237.45      8.16 o 
  -1  11   6      193.24      192.96     11.71 o 
   0  11   6      459.96      440.33     13.31 o 
   1  11   6       88.07       76.18      8.42 o 
   2  11   6     1431.88     1479.44     19.28 o 
   3  11   6      230.39      223.93      7.55 o 
   4  11   6       19.79       21.84      3.87 o 
   5  11   6      256.39      239.99      8.99 o 
   6  11   6      482.62      497.51     13.58 o 
   7  11   6      140.56      126.25      9.17 o 
   8  11   6        1.65        2.73      7.59 o 
  -8  12   6       80.49       60.24      9.45 o 
  -7  12   6      142.12      154.68     11.02 o 
  -6  12   6      139.31      132.57      8.99 o 
  -5  12   6      473.86      456.68     17.76 o 
  -4  12   6      552.81      529.23     13.58 o 
  -3  12   6     1588.40     1532.11     21.13 o 
  -2  12   6      268.23      259.31      8.62 o 
  -1  12   6      379.15      379.31     13.76 o 
   0  12   6      851.06      816.05     14.81 o 
   1  12   6     1075.54     1060.43     19.04 o 
   2  12   6       72.31       74.03      5.80 o 
   3  12   6      203.85      225.27      8.76 o 
   4  12   6      481.04      454.66     26.50 o 
   5  12   6     1341.71     1344.04     49.48 o 
   6  12   6      117.53      102.72     10.31 o 
   7  12   6      149.65      164.90     16.36 o 
   8  12   6       33.00       25.99      7.66 o 
  -8  13   6        1.98       -4.44      6.20 o 
  -7  13   6      139.75      104.67     11.96 o 
  -6  13   6       96.45       84.23      6.89 o 
  -5  13   6        0.32       -0.46      4.18 o 
  -4  13   6       43.63       38.74      3.74 o 
  -3  13   6      646.13      614.89     15.90 o 
  -2  13   6      191.03      199.03      6.70 o 
  -1  13   6      552.63      533.69     12.77 o 
   0  13   6        0.03       -0.43      4.25 o 
   1  13   6      188.96      188.48      8.70 o 
   2  13   6      606.41      598.29     17.36 o 
   3  13   6      348.40      278.74     41.02 o 
   4  13   6      372.62      399.10     10.60 o 
   5  13   6      227.70      195.69     17.40 o 
   6  13   6        0.37       -1.23      3.45 o 
   7  13   6        0.09       -3.70      3.70 o 
   8  13   6      126.32       90.68      8.14 o 
  -7  14   6      154.57      130.36     11.30 o 
  -6  14   6      410.47      370.09     17.05 o 
  -5  14   6      485.46      424.51     16.04 o 
  -4  14   6      114.56      106.28      4.41 o 
  -3  14   6     2496.10     2336.11     84.07 o 
  -2  14   6      116.91       99.44     17.28 o 
  -1  14   6      257.94      282.21      9.03 o 
   0  14   6      746.48      723.56     17.13 o 
   1  14   6     2520.05     2608.23     37.69 o 
   2  14   6       40.43       25.21      5.27 o 
   3  14   6     1072.10      604.90    189.09 o 
   4  14   6        1.19       -0.52      2.53 o 
   5  14   6     1554.66     1600.32     35.02 o 
   6  14   6       42.39       37.38      4.33 o 
   7  14   6       91.63       64.05     17.31 o 
  -7  15   6       51.39       34.78      9.71 o 
  -6  15   6      136.42      112.15     11.03 o 
  -5  15   6      158.53      132.31      8.44 o 
  -4  15   6      208.26      172.81     10.65 o 
  -3  15   6      108.39       90.25      8.35 o 
  -2  15   6      310.83      308.80     12.04 o 
  -1  15   6       70.53       86.94      9.10 o 
   0  15   6      691.43      716.69     18.96 o 
   1  15   6       15.27       10.50      4.87 o 
   2  15   6       59.34       69.87      6.72 o 
   3  15   6       83.29       94.56      7.44 o 
   4  15   6        0.07       -0.90      5.02 o 
   5  15   6        5.42       16.83      8.55 o 
   6  15   6      162.35      166.42     21.48 o 
   7  15   6        3.90       10.01      6.96 o 
  -7  16   6      152.54      109.30     21.74 o 
  -6  16   6      189.07      143.06     10.30 o 
  -5  16   6       18.61        8.94      5.45 o 
  -4  16   6      368.14      323.89     33.08 o 
  -3  16   6       67.62       62.63      5.76 o 
  -2  16   6     1145.82     1151.51     47.30 o 
  -1  16   6        2.03        5.72      3.44 o 
   0  16   6      448.82      483.64     14.81 o 
   1  16   6      280.20      294.73     13.26 o 
   2  16   6      655.23      683.82     18.59 o 
   3  16   6        0.92        7.23      8.32 o 
   4  16   6      669.34      730.87     19.60 o 
   5  16   6      304.94      331.91     14.27 o 
   6  16   6      459.77      502.24     23.27 o 
  -6  17   6        0.83        0.03      5.24 o 
  -5  17   6       15.04       20.83      9.49 o 
  -4  17   6      111.09       66.24     16.59 o 
  -3  17   6       76.11       58.12     11.39 o 
  -2  17   6        1.46        1.79      3.86 o 
  -1  17   6        1.78        1.86      4.45 o 
   0  17   6       25.25       30.92      6.56 o 
   1  17   6       50.23       49.13      6.36 o 
   2  17   6       67.52       64.73      7.09 o 
   3  17   6      320.59      364.54     17.34 o 
   4  17   6       17.12       27.62      8.40 o 
   5  17   6      148.38      171.00     12.06 o 
   6  17   6        0.17        0.85      7.81 o 
  -5  18   6        2.11       -0.36      6.87 o 
  -4  18   6       43.32       33.30      8.40 o 
  -3  18   6       34.72       27.26      7.23 o 
  -2  18   6        5.13        4.51      7.06 o 
  -1  18   6        6.36       10.35      5.21 o 
   0  18   6       88.22       86.38     15.49 o 
   1  18   6       60.23       46.85     10.99 o 
   2  18   6      105.00      108.56      9.30 o 
   3  18   6      230.15      248.36     11.49 o 
   4  18   6      296.08      318.34     15.94 o 
   5  18   6        1.94       -4.04      8.64 o 
  -5  19   6       61.34       69.29      9.59 o 
  -4  19   6        1.95       11.25      6.27 o 
  -3  19   6       20.01       14.73      7.86 o 
  -2  19   6        2.30        4.60      4.69 o 
  -1  19   6        0.33       -1.86      4.03 o 
   0  19   6        5.09        1.10      4.06 o 
   1  19   6        0.92       -2.77      4.75 o 
   2  19   6       68.18       68.37     10.27 o 
   3  19   6      182.11      206.31     15.86 o 
   4  19   6      130.89      165.37     13.36 o 
   5  19   6      155.58      135.31     16.60 o 
  -4  20   6      310.20      236.90     56.77 o 
  -3  20   6        5.20       10.63      7.67 o 
  -2  20   6      252.43      252.88     21.51 o 
  -1  20   6      120.45       97.99     19.71 o 
   0  20   6      273.13      267.60     14.05 o 
   1  20   6       34.00       36.01      7.55 o 
   2  20   6       71.77       67.41      8.52 o 
   3  20   6      146.51      176.13     14.31 o 
   4  20   6      323.56      357.72     17.08 o 
  -3  21   6        1.82       12.12     10.21 o 
  -2  21   6      134.93      110.97     11.35 o 
  -1  21   6      134.93      132.57     16.84 o 
   0  21   6       11.43       24.88      6.72 o 
   1  21   6        9.86        5.56      6.54 o 
   2  21   6       57.35       70.38     12.89 o 
  -9   0   7        3.01       -2.27     11.75 o 
  -7   0   7     1154.96     1117.57     54.09 o 
  -5   0   7      300.82      313.82     22.81 o 
  -3   0   7    38415.91    43338.68    666.75 o 
  -1   0   7     2349.85     2264.78     43.46 o 
   1   0   7    19352.57    19499.84    253.82 o 
   3   0   7     5353.79     5230.73     72.63 o 
   5   0   7     3658.81     3618.15     63.32 o 
   7   0   7     1238.53     1246.98     25.38 o 
   9   0   7      394.77      376.38     22.27 o 
 -10   1   7        9.35        6.34     18.17 o 
  -9   1   7       53.41       42.20     14.61 o 
  -8   1   7      177.74      218.81     30.10 o 
  -7   1   7      208.83      258.30     16.15 o 
  -6   1   7        0.29        0.02      7.10 o 
  -5   1   7        8.48        7.26      4.88 o 
  -4   1   7       61.81       78.55      4.43 o 
  -3   1   7        7.92       13.87      1.80 o 
  -2   1   7      566.56      583.33      6.13 o 
  -1   1   7       56.86       77.82      3.85 o 
   0   1   7     1022.71     1065.47      7.75 o 
   1   1   7      243.30      205.78      3.87 o 
   2   1   7      336.90      363.44      5.38 o 
   3   1   7      708.63      745.45      9.56 o 
   4   1   7       18.45       21.83      2.97 o 
   5   1   7       64.33       63.71      4.44 o 
   6   1   7        3.87        1.39      4.21 o 
   7   1   7        0.50        0.39      4.20 o 
   8   1   7        7.56        8.96      4.91 o 
   9   1   7       65.50       53.70      9.38 o 
 -10   2   7      105.94      103.23     18.44 o 
  -9   2   7       82.29       92.35     14.62 o 
  -8   2   7      305.89      334.17     43.11 o 
  -7   2   7     2184.59     2057.39    153.25 o 
  -6   2   7      974.34     1024.55     26.01 o 
  -5   2   7       10.41        8.29      5.42 o 
  -4   2   7     1451.05     1368.83     18.29 o 
  -3   2   7     2861.07     2828.88     69.10 o 
  -2   2   7     3035.88     3042.16     33.07 o 
  -1   2   7     3611.51     3955.26     50.11 o 
   0   2   7     4992.52     4759.41     32.29 o 
   1   2   7     2656.70     2463.85     18.92 o 
   2   2   7     1982.95     1834.34     16.23 o 
   3   2   7      103.55      122.77      3.68 o 
   4   2   7     2712.70     2606.52     26.44 o 
   5   2   7     1220.49     1217.55     15.75 o 
   6   2   7     1578.41     1561.40     20.88 o 
   7   2   7      607.04      624.97     14.93 o 
   8   2   7       98.56      108.83      8.42 o 
   9   2   7      606.34      654.02     25.95 o 
 -10   3   7       17.54        7.92     11.39 o 
  -9   3   7      527.11      507.20     28.19 o 
  -8   3   7       57.85       64.93     13.59 o 
  -7   3   7       66.18       85.10     10.59 o 
  -6   3   7       62.64       56.18      5.60 o 
  -5   3   7       23.42       15.54      5.02 o 
  -4   3   7        9.73       14.72      4.84 o 
  -3   3   7      676.67      669.81     10.65 o 
  -2   3   7        1.09        1.60      1.70 o 
  -1   3   7      930.19     1038.32     11.33 o 
   0   3   7      168.95      205.83      2.85 o 
   1   3   7      627.03      539.27      5.67 o 
   2   3   7      284.97      236.85      4.25 o 
   3   3   7     1618.33     1630.84     16.34 o 
   4   3   7       79.70       70.53      3.80 o 
   5   3   7      451.20      452.06      9.04 o 
   6   3   7       43.62       58.49      5.51 o 
   7   3   7       30.91       22.67      5.42 o 
   8   3   7       34.29       37.54      7.56 o 
   9   3   7       76.00       89.91     11.01 o 
  -9   4   7      218.52      237.82     22.47 o 
  -8   4   7      507.25      544.77     21.03 o 
  -7   4   7      350.21      351.51     17.89 o 
  -6   4   7      926.19      937.67     17.87 o 
  -5   4   7        0.41       -0.77      3.48 o 
  -4   4   7      641.91      617.08     13.06 o 
  -3   4   7     2175.93     2150.40     24.82 o 
  -2   4   7     1009.15      974.49      9.96 o 
  -1   4   7       48.41       64.84      3.23 o 
   0   4   7     5282.97     5349.21     46.68 o 
   1   4   7     4070.96     4031.82     30.06 o 
   2   4   7     1756.40     1771.40     14.69 o 
   3   4   7      103.96       99.42      3.51 o 
   4   4   7     1076.93     1095.68     13.60 o 
   5   4   7      247.96      254.27      6.86 o 
   6   4   7      745.27      733.04     12.34 o 
   7   4   7      175.70      176.61      9.24 o 
   8   4   7      988.24     1054.25     27.64 o 
   9   4   7       31.91       32.24      7.74 o 
  -9   5   7        9.08       15.88     10.21 o 
  -8   5   7        3.36        4.76      7.27 o 
  -7   5   7      189.11      203.15     11.96 o 
  -6   5   7      109.29      115.74     10.58 o 
  -5   5   7        0.00        1.76      3.64 o 
  -4   5   7        1.86       -0.60      3.99 o 
  -3   5   7      313.63      269.39      6.35 o 
  -2   5   7      140.09      126.23      2.10 o 
  -1   5   7       91.64      104.77      2.76 o 
   0   5   7       42.67       46.92      2.29 o 
   1   5   7      603.18      631.44      7.41 o 
   2   5   7     1291.89     1340.02     12.25 o 
   3   5   7      262.85      230.96      5.09 o 
   4   5   7      125.67      128.22      5.13 o 
   5   5   7      218.33      217.25      6.81 o 
   6   5   7      130.41      137.68      7.44 o 
   7   5   7      301.74      307.16     13.63 o 
   8   5   7       26.38       23.78      6.36 o 
   9   5   7        2.16        2.55      5.94 o 
  -9   6   7      193.88      237.63     17.51 o 
  -8   6   7      197.21      209.55     13.85 o 
  -7   6   7        3.92        4.72      7.45 o 
  -6   6   7      612.12      626.34     16.35 o 
  -5   6   7     1027.78     1081.73     21.01 o 
  -4   6   7     2327.43     2297.15     35.21 o 
  -3   6   7       82.08       86.83      4.26 o 
  -2   6   7     4197.81     4090.74     39.99 o 
  -1   6   7     1433.55     1350.35     20.11 o 
   0   6   7     7597.79     7565.82    117.80 o 
   1   6   7       18.61       12.56      1.20 o 
   2   6   7     4777.90     4707.03     37.11 o 
   3   6   7     3040.28     3209.32     26.88 o 
   4   6   7     3320.59     3372.26     34.06 o 
   5   6   7      421.67      423.28      9.07 o 
   6   6   7      134.87      139.92      6.60 o 
   7   6   7      759.61      761.90     17.33 o 
   8   6   7      183.27      195.79     13.83 o 
   9   6   7       27.72       20.40      7.22 o 
  -9   7   7       91.24       73.69     15.03 o 
  -8   7   7        7.48        5.68      6.49 o 
  -7   7   7        0.60        9.28      5.71 o 
  -6   7   7      601.50      624.93     18.58 o 
  -5   7   7      180.35      205.59     10.33 o 
  -4   7   7       20.18       32.50      7.96 o 
  -3   7   7        0.58        0.16      2.52 o 
  -2   7   7     2436.00     2436.97     25.13 o 
  -1   7   7      469.61      421.01      6.24 o 
   0   7   7      624.10      648.69      9.00 o 
   1   7   7      499.48      526.27      7.66 o 
   2   7   7        2.77        3.31      1.70 o 
   3   7   7        3.51        4.59      2.43 o 
   4   7   7        1.37        2.00      2.21 o 
   5   7   7       26.71       24.78      3.91 o 
   6   7   7       32.97       32.84      4.66 o 
   7   7   7      279.57      262.96     15.50 o 
   8   7   7       92.08       77.47      9.43 o 
   9   7   7        1.20        1.44      5.51 o 
  -9   8   7      234.03      253.94     24.20 o 
  -8   8   7       28.76       24.82     10.56 o 
  -7   8   7       39.31       34.21      8.63 o 
  -6   8   7       75.54       71.29     11.27 o 
  -5   8   7     3153.23     3203.54     44.25 o 
  -4   8   7       15.47       27.03      6.49 o 
  -3   8   7     2106.68     1961.05     72.50 o 
  -2   8   7        6.88       11.27      2.83 o 
  -1   8   7    11910.37    11949.01    112.17 o 
   0   8   7      188.35      177.11      7.86 o 
   1   8   7     4900.63     4908.66     61.06 o 
   2   8   7      225.93      219.72      4.18 o 
   3   8   7     6833.79     6902.66     60.34 o 
   4   8   7      496.52      471.46      8.78 o 
   5   8   7      373.03      356.75      7.22 o 
   6   8   7        4.01        0.01      3.30 o 
   7   8   7      225.54      225.94     12.59 o 
   8   8   7       41.72       34.78      7.33 o 
   9   8   7        1.31        2.69      6.92 o 
  -9   9   7       39.65       20.90     10.50 o 
  -8   9   7      163.28      180.91     13.94 o 
  -7   9   7        7.88        9.81      6.42 o 
  -6   9   7       60.97       55.49      9.09 o 
  -5   9   7      919.57      930.12     20.72 o 
  -4   9   7      886.07      901.73     19.51 o 
  -3   9   7       35.57       30.90      4.55 o 
  -2   9   7      400.18      413.19     11.36 o 
  -1   9   7      380.48      385.46      9.61 o 
   0   9   7      194.08      199.44      8.13 o 
   1   9   7       56.91       74.05      5.24 o 
   2   9   7      644.59      591.70     14.02 o 
   3   9   7      317.63      339.31      6.37 o 
   4   9   7      597.00      586.85     10.25 o 
   5   9   7        1.04        2.10      2.88 o 
   6   9   7       33.98       34.65      5.90 o 
   7   9   7       25.64       16.97      6.37 o 
   8   9   7       14.55       12.05      7.82 o 
   9   9   7       74.11       39.58      9.16 o 
  -8  10   7        0.29       -8.38      8.38 o 
  -7  10   7        2.71        4.93      5.59 o 
  -6  10   7        5.90       11.55      8.53 o 
  -5  10   7      681.69      717.58     19.82 o 
  -4  10   7      241.26      223.73      8.82 o 
  -3  10   7        3.26        2.02      1.98 o 
  -2  10   7      161.79      150.66      3.41 o 
  -1  10   7     1915.99     1921.95     28.13 o 
   0  10   7      625.10      615.40     11.30 o 
   1  10   7      403.21      391.25     10.06 o 
   2  10   7      769.70      767.35     13.67 o 
   3  10   7     1335.29     1349.14     20.24 o 
   4  10   7     1119.83     1064.81     20.78 o 
   5  10   7        9.66       14.90      3.67 o 
   6  10   7      382.00      374.20     19.54 o 
   7  10   7      733.75      748.44     33.79 o 
   8  10   7       16.93       11.79      6.79 o 
  -8  11   7        0.53       -3.54      6.67 o 
  -7  11   7      123.95      108.87     10.77 o 
  -6  11   7      386.31      414.09     13.75 o 
  -5  11   7       10.49       12.28      4.87 o 
  -4  11   7      182.69       97.93     49.34 o 
  -3  11   7      762.39      751.63     15.61 o 
  -2  11   7      105.46       99.10      2.64 o 
  -1  11   7      247.82      242.28      8.68 o 
   0  11   7      984.69      997.10     19.86 o 
   1  11   7      891.28      863.94     14.82 o 
   2  11   7        0.23        7.97      6.60 o 
   3  11   7      946.04      883.94     31.01 o 
   4  11   7       85.81       85.26      6.43 o 
   5  11   7      112.69      117.12     10.42 o 
   6  11   7        8.83        5.99      4.85 o 
   7  11   7      139.24      135.02     19.05 o 
   8  11   7       54.79       49.41      8.79 o 
  -8  12   7       43.86       32.58      9.58 o 
  -7  12   7       27.90       26.80      7.12 o 
  -6  12   7      653.03      629.13     21.23 o 
  -5  12   7      294.34      291.81     12.51 o 
  -4  12   7     1053.34     1000.78     40.52 o 
  -3  12   7      109.93      106.32      6.74 o 
  -2  12   7     1202.89     1216.11     33.26 o 
  -1  12   7     1064.44     1117.29     23.18 o 
   0  12   7     1184.61     1211.29     19.02 o 
   1  12   7      765.74      749.00     17.04 o 
   2  12   7        8.66        3.26      3.94 o 
   3  12   7      962.47     1003.25     17.70 o 
   4  12   7      288.31      299.59     19.01 o 
   5  12   7       28.62       21.71      5.63 o 
   6  12   7      275.44      257.64     22.72 o 
   7  12   7      211.53      203.25     20.22 o 
   8  12   7       38.41       34.11      8.85 o 
  -8  13   7      208.21      197.17     23.32 o 
  -7  13   7      204.57      175.00     11.13 o 
  -6  13   7       38.73       29.95      7.14 o 
  -5  13   7      916.79      894.06     58.89 o 
  -4  13   7        1.02        3.13      3.30 o 
  -3  13   7      256.18      225.89     13.18 o 
  -2  13   7       25.83       18.56      1.80 o 
  -1  13   7      137.51      132.09      9.20 o 
   0  13   7      225.46      209.00      9.30 o 
   1  13   7       94.64       94.98      7.02 o 
   2  13   7        9.81        6.36      4.79 o 
   3  13   7       98.52       91.38      9.63 o 
   4  13   7      445.07      405.78     31.07 o 
   5  13   7        1.40        5.57      3.47 o 
   6  13   7        1.74       -0.34      3.14 o 
   7  13   7       41.63       26.56      5.26 o 
  -7  14   7        6.97        6.77      6.22 o 
  -6  14   7      422.82      374.09     18.26 o 
  -5  14   7       22.42       18.91      4.91 o 
  -4  14   7      541.42      446.88     73.86 o 
  -3  14   7      320.54      279.53     17.57 o 
  -2  14   7     1639.30     1701.82     33.53 o 
  -1  14   7       24.40       23.40      5.78 o 
   0  14   7     1852.63     1877.07     29.84 o 
   1  14   7      151.91      154.04      9.23 o 
   2  14   7     1290.45     1359.42     29.12 o 
   3  14   7        0.22        1.56      6.77 o 
   4  14   7     1075.45      796.01    130.04 o 
   5  14   7       89.20      112.78      8.90 o 
   6  14   7      709.11      781.91     23.12 o 
   7  14   7      121.67      124.26     17.87 o 
  -7  15   7       99.41       44.15     12.24 o 
  -6  15   7        8.70        1.62      6.27 o 
  -5  15   7      114.51       98.73      7.49 o 
  -4  15   7      331.24      298.90     34.70 o 
  -3  15   7       35.12       28.53      3.71 o 
  -2  15   7       27.91       20.98      4.50 o 
  -1  15   7        7.50        3.78      6.27 o 
   0  15   7      339.89      376.03     12.38 o 
   1  15   7        9.90       15.73      6.11 o 
   2  15   7       97.83      106.36      8.52 o 
   3  15   7        4.34       -1.85      4.84 o 
   4  15   7       14.12       24.00      7.58 o 
   5  15   7      272.77      284.93     13.94 o 
   6  15   7       42.19       32.54      8.35 o 
   7  15   7       31.57       24.55     10.60 o 
  -6  16   7       58.03       49.72     12.55 o 
  -5  16   7      418.04      357.92     16.61 o 
  -4  16   7       24.24        7.66      7.50 o 
  -3  16   7      977.17      914.98     64.24 o 
  -2  16   7       99.46      109.93      8.40 o 
  -1  16   7      605.68      659.80     16.65 o 
   0  16   7      114.20      114.35      9.05 o 
   1  16   7      971.94     1081.82     22.02 o 
   2  16   7      114.90      130.59     10.82 o 
   3  16   7      216.54      252.33     10.81 o 
   4  16   7       79.69       94.48      9.99 o 
   5  16   7      320.08      364.00     18.04 o 
   6  16   7      185.56      214.22     19.08 o 
  -6  17   7      106.90       44.52     13.03 o 
  -5  17   7       17.25        0.13      7.00 o 
  -4  17   7      116.02      130.34     40.26 o 
  -3  17   7       76.15       79.42     12.32 o 
  -2  17   7       66.40       74.02      7.10 o 
  -1  17   7       58.78       50.95      6.76 o 
   0  17   7       95.86       88.54      9.45 o 
   1  17   7      105.84      110.26      9.10 o 
   2  17   7       64.42       59.18      9.30 o 
   3  17   7        7.19       14.20      8.21 o 
   4  17   7       88.00      117.67      9.61 o 
   5  17   7       36.92       54.14     13.13 o 
   6  17   7       69.31       77.99     12.54 o 
  -5  18   7      123.23       71.14     20.87 o 
  -4  18   7       45.86       30.42     15.81 o 
  -3  18   7      211.67      203.56     28.26 o 
  -2  18   7       15.81       13.13      7.26 o 
  -1  18   7       14.01       14.24      4.92 o 
   0  18   7       51.70       45.61      8.56 o 
   1  18   7      103.09      101.53     17.67 o 
   2  18   7        0.76       -1.12      5.72 o 
   3  18   7       41.27       38.58      8.13 o 
   4  18   7       42.05       53.33      9.32 o 
   5  18   7      347.77      410.35     16.85 o 
  -4  19   7      140.32      139.16     12.68 o 
  -3  19   7       39.60       18.47     14.54 o 
  -2  19   7       47.18       33.03      7.75 o 
  -1  19   7        5.78        3.86      6.04 o 
   0  19   7       14.17        7.80      6.84 o 
   1  19   7       79.27       86.93      9.33 o 
   2  19   7       62.01       86.71     10.94 o 
   3  19   7        1.76        4.25      5.55 o 
   4  19   7       13.29       18.14      9.55 o 
  -3  20   7      303.79      341.28     67.35 o 
  -2  20   7        2.06        9.02      6.71 o 
  -1  20   7      118.18      109.69     15.10 o 
   0  20   7        5.43        4.45      4.92 o 
   1  20   7      301.11      334.34     14.72 o 
   2  20   7      155.41      179.07     17.90 o 
   3  20   7      140.05      124.69     16.34 o 
  -2  21   7       23.89        9.44      8.71 o 
  -1  21   7       69.82       77.66     10.35 o 
   0  21   7      142.49      186.53     13.01 o 
   1  21   7       53.10       60.47     12.94 o 
   2  21   7        6.63       13.84      7.73 o 
  -8   0   8      360.67      402.30     26.81 o 
  -6   0   8     5881.32     6131.51    163.53 o 
  -4   0   8     5572.85     5730.83     66.97 o 
  -2   0   8     8004.71     8112.39    111.46 o 
   0   0   8     5507.51     5228.99     56.63 o 
   2   0   8    11651.13    11692.88    145.86 o 
   4   0   8      940.90      949.42     52.78 o 
   6   0   8     2851.72     2885.03     43.64 o 
   8   0   8      167.93      163.61     14.12 o 
  -9   1   8      105.27      115.50     15.01 o 
  -8   1   8      109.89      135.61     13.51 o 
  -7   1   8      835.47      904.20     35.48 o 
  -6   1   8      133.21      150.48     15.78 o 
  -5   1   8     4035.91     4113.01    130.00 o 
  -4   1   8      714.47      719.35      8.59 o 
  -3   1   8     2629.42     2712.57     23.02 o 
  -2   1   8     2501.77     2742.39     24.99 o 
  -1   1   8     1304.51     1416.47     14.80 o 
   0   1   8      876.49      835.35      7.37 o 
   1   1   8     2097.78     2267.16     18.95 o 
   2   1   8      350.74      384.41      5.88 o 
   3   1   8      438.52      485.23      7.34 o 
   4   1   8     2293.75     2209.75     22.14 o 
   5   1   8     1183.53     1189.54     15.74 o 
   6   1   8      163.58      169.85     10.18 o 
   7   1   8      347.53      336.75     12.06 o 
   8   1   8      199.14      227.89      9.95 o 
   9   1   8       38.34       38.23      7.26 o 
  -9   2   8      199.88      206.07     30.63 o 
  -8   2   8        5.22        7.94     10.20 o 
  -7   2   8      568.13      606.89     31.58 o 
  -6   2   8      640.09      671.74     21.25 o 
  -5   2   8     1995.57     2032.57     32.78 o 
  -4   2   8      471.41      468.46      7.98 o 
  -3   2   8     1000.24      999.66     13.32 o 
  -2   2   8     3790.69     3843.15     62.54 o 
  -1   2   8     4049.08     3786.30     81.01 o 
   0   2   8       91.35      101.55      2.62 o 
   1   2   8     5602.94     5483.73     43.35 o 
   2   2   8     2913.00     2809.36     24.67 o 
   3   2   8     4321.86     4303.08     39.58 o 
   4   2   8       69.55       71.67      4.75 o 
   5   2   8       29.52       28.97      4.63 o 
   6   2   8     1425.29     1450.95     21.43 o 
   7   2   8       55.89       41.39      5.97 o 
   8   2   8       11.17       10.34      6.30 o 
   9   2   8      379.83      357.19     17.78 o 
  -9   3   8        4.24       -0.46      6.51 o 
  -8   3   8       47.17       43.01     17.29 o 
  -7   3   8      119.08      108.87     10.22 o 
  -6   3   8      686.89      707.15     17.41 o 
  -5   3   8       82.68       92.36      7.39 o 
  -4   3   8        7.74        5.04      3.39 o 
  -3   3   8      370.73      438.76      9.35 o 
  -2   3   8        0.56        1.15      0.97 o 
  -1   3   8        2.54        5.26      1.38 o 
   0   3   8     2736.40     2736.41     20.87 o 
   1   3   8      543.89      523.00      5.92 o 
   2   3   8        0.53       -1.64      1.64 o 
   3   3   8     2788.00     2686.05     25.22 o 
   4   3   8     1024.31      985.95     12.51 o 
   5   3   8     1064.35     1063.71     14.18 o 
   6   3   8        0.64       -0.74      3.85 o 
   7   3   8      740.71      753.87     14.45 o 
   8   3   8      402.93      446.28     16.08 o 
   9   3   8       17.02       23.32      7.99 o 
  -9   4   8      481.55      545.93     23.39 o 
  -8   4   8       11.56        9.39      9.64 o 
  -7   4   8      503.28      547.26     17.48 o 
  -6   4   8       60.76       53.02     11.00 o 
  -5   4   8     2251.59     2355.56     34.46 o 
  -4   4   8       50.68       63.28      4.63 o 
  -3   4   8      729.23      758.92     10.33 o 
  -2   4   8     2156.20     2063.18     34.48 o 
  -1   4   8      542.27      514.00      6.02 o 
   0   4   8      246.75      286.02      4.26 o 
   1   4   8      120.55      106.57      2.46 o 
   2   4   8     1996.57     1907.44     17.32 o 
   3   4   8     2488.00     2457.78     22.59 o 
   4   4   8      276.98      267.92      6.39 o 
   5   4   8     1360.75     1390.07     16.86 o 
   6   4   8      202.79      211.14      9.30 o 
   7   4   8      985.28     1031.94     19.20 o 
   8   4   8       14.01       10.83      6.16 o 
   9   4   8      345.39      393.53     14.36 o 
  -9   5   8       14.73       19.28     10.34 o 
  -8   5   8      175.09      205.74     15.96 o 
  -7   5   8       10.49       15.36      7.06 o 
  -6   5   8      110.14      110.40      7.80 o 
  -5   5   8      168.47      185.87      7.98 o 
  -4   5   8     1017.01     1031.62     14.59 o 
  -3   5   8      400.46      432.14     10.29 o 
  -2   5   8      323.55      320.82      6.28 o 
  -1   5   8     1245.91     1261.82     12.43 o 
   0   5   8      657.12      651.50      5.96 o 
   1   5   8      782.92      798.54      7.34 o 
   2   5   8      244.68      184.32      4.35 o 
   3   5   8      371.69      336.15      5.39 o 
   4   5   8        8.25        9.62      2.92 o 
   5   5   8      164.27      176.90      5.87 o 
   6   5   8     1462.06     1443.07     21.19 o 
   7   5   8      143.26      150.15      9.88 o 
   8   5   8       51.17       48.29      9.20 o 
   9   5   8        1.22        5.40      5.96 o 
  -9   6   8      157.11      183.22     18.33 o 
  -8   6   8      451.14      484.43     17.29 o 
  -7   6   8      219.51      229.93     12.18 o 
  -6   6   8       77.60       77.05      8.15 o 
  -5   6   8     1578.52     1626.09     26.20 o 
  -4   6   8      695.60      715.47     12.38 o 
  -3   6   8     3227.44     3144.76     37.66 o 
  -2   6   8       91.67       93.98      3.54 o 
  -1   6   8     5882.97     5647.23     55.98 o 
   0   6   8     1012.36      918.78      9.25 o 
   1   6   8     6050.62     5993.08     47.72 o 
   2   6   8       51.25       65.46      2.71 o 
   3   6   8     4261.86     4246.90     36.07 o 
   4   6   8     1581.55     1567.02     18.29 o 
   5   6   8      696.65      687.50     12.51 o 
   6   6   8        5.60        3.79      5.01 o 
   7   6   8      392.74      404.40     14.25 o 
   8   6   8      102.08       97.02      8.91 o 
   9   6   8        4.12        5.68      5.09 o 
  -9   7   8       59.02       47.48     11.97 o 
  -8   7   8       39.31       35.03     11.58 o 
  -7   7   8       46.70       47.63      7.63 o 
  -6   7   8     1102.25     1109.59     22.97 o 
  -5   7   8      346.47      383.45     10.78 o 
  -4   7   8      322.42      338.40     10.87 o 
  -3   7   8      431.90      467.80     10.34 o 
  -2   7   8     2021.55     2227.06     20.01 o 
  -1   7   8      156.25      127.64      2.83 o 
   0   7   8       22.65       12.15      1.41 o 
   1   7   8       25.87       32.88      1.49 o 
   2   7   8      393.88      373.48      4.96 o 
   3   7   8        0.64        0.19      2.07 o 
   4   7   8      266.19      244.61      6.59 o 
   5   7   8       41.90       29.93      4.62 o 
   6   7   8      111.18      120.72      7.82 o 
   7   7   8       17.83       11.90      5.32 o 
   8   7   8       10.48        9.27      6.43 o 
   9   7   8        9.50        0.19      5.02 o 
  -9   8   8       17.66       15.31      9.06 o 
  -8   8   8      302.95      341.01     16.47 o 
  -7   8   8        1.90        7.79      6.90 o 
  -6   8   8      431.27      485.34     14.69 o 
  -5   8   8       34.32       39.99      9.44 o 
  -4   8   8     1871.64     1950.00     26.03 o 
  -3   8   8      135.67      127.96      8.62 o 
  -2   8   8     1685.79     1631.35     16.02 o 
  -1   8   8       77.92       85.61      4.46 o 
   0   8   8     6482.39     6283.12     84.63 o 
   1   8   8      138.08      152.53      6.36 o 
   2   8   8     3544.20     3506.32     27.66 o 
   3   8   8      977.78      913.42     10.87 o 
   4   8   8     4630.15     4709.34     48.80 o 
   5   8   8       16.70       16.77      3.73 o 
   6   8   8      781.21      786.49     17.45 o 
   7   8   8       23.48       20.63      5.14 o 
   8   8   8      220.28      212.00     13.69 o 
   9   8   8        9.93       11.46      8.96 o 
  -9   9   8        7.72       -1.58     10.30 o 
  -8   9   8        1.97        8.44      9.08 o 
  -7   9   8       64.28       56.92      9.48 o 
  -6   9   8       38.38       51.28      7.42 o 
  -5   9   8      106.25      111.96     11.03 o 
  -4   9   8        2.94        2.59      4.35 o 
  -3   9   8      609.77      602.96     39.36 o 
  -2   9   8      586.18      593.04      6.78 o 
  -1   9   8       23.78       33.55      6.23 o 
   0   9   8       50.23       51.82      5.05 o 
   1   9   8        0.01       -0.11      4.22 o 
   2   9   8     1044.30     1003.97     17.27 o 
   3   9   8     1294.41     1327.55     25.09 o 
   4   9   8      202.99      189.78      6.67 o 
   5   9   8       50.94       62.65      8.03 o 
   6   9   8      444.63      450.68     15.22 o 
   7   9   8      223.67      260.92     19.89 o 
   8   9   8        6.37       -0.53      7.19 o 
  -8  10   8      248.20      256.26     15.38 o 
  -7  10   8        8.07        4.67      7.74 o 
  -6  10   8      338.19      330.59     11.64 o 
  -5  10   8      164.36      159.66     15.63 o 
  -4  10   8      500.94      487.28     10.35 o 
  -3  10   8      848.74      811.25     24.38 o 
  -2  10   8       48.26       47.44      2.49 o 
  -1  10   8     1377.94     1393.06     20.19 o 
   0  10   8     2723.11     2805.38     35.87 o 
   1  10   8     2675.11     2693.97     30.55 o 
   2  10   8      156.70      181.44      7.34 o 
   3  10   8      362.75      359.36     12.90 o 
   4  10   8      413.26      412.09     11.13 o 
   5  10   8      523.36      494.60     13.23 o 
   6  10   8      205.77      204.70     12.65 o 
   7  10   8       10.49       16.34      5.61 o 
   8  10   8      131.32      127.65     16.23 o 
  -8  11   8        1.65        2.00      5.95 o 
  -7  11   8       37.56       21.23      8.36 o 
  -6  11   8      256.76      252.84     12.67 o 
  -5  11   8      135.72      144.77     10.17 o 
  -4  11   8       11.49       11.27      4.62 o 
  -3  11   8       15.82       14.23      2.71 o 
  -2  11   8       16.51       14.47      2.28 o 
  -1  11   8        5.70        8.27      4.26 o 
   0  11   8        5.65        3.24      5.20 o 
   1  11   8     3064.42     3111.67     40.78 o 
   2  11   8      496.41      519.43     13.35 o 
   3  11   8      216.12      195.73     10.36 o 
   4  11   8      294.78      281.68      9.02 o 
   5  11   8      901.27      886.24     35.15 o 
   6  11   8      430.69      473.82     29.95 o 
   7  11   8        2.19       -2.25      5.47 o 
   8  11   8        2.14        8.70      7.83 o 
  -8  12   8       77.59       67.96     13.47 o 
  -7  12   8      403.33      416.61     19.38 o 
  -6  12   8       59.14       56.11      9.68 o 
  -5  12   8       46.40       48.65      6.34 o 
  -4  12   8      217.44       78.31     73.24 o 
  -3  12   8      486.69      472.28     17.60 o 
  -2  12   8       20.37       13.20      2.03 o 
  -1  12   8       49.09       48.80      5.80 o 
   0  12   8     2643.57     2692.56     53.14 o 
   1  12   8      127.67      125.20     11.45 o 
   2  12   8      203.39      199.37     17.01 o 
   3  12   8       35.74       28.45      5.72 o 
   4  12   8      581.21      570.82     18.75 o 
   5  12   8      430.23      389.68     32.53 o 
   6  12   8        7.46       11.53      5.73 o 
   7  12   8      212.59      211.08     16.02 o 
   8  12   8       20.98       25.47      8.62 o 
  -7  13   8      182.31      139.57     16.24 o 
  -6  13   8      256.07      240.42     23.98 o 
  -5  13   8       77.38       79.97      7.05 o 
  -4  13   8      151.12      107.77     18.29 o 
  -3  13   8       96.59       88.30     10.79 o 
  -2  13   8       11.44       13.58      3.43 o 
  -1  13   8       23.25       20.51      7.10 o 
   0  13   8      421.22      410.22     12.57 o 
   1  13   8      954.26      990.03     19.24 o 
   2  13   8       60.97       45.47      6.38 o 
   3  13   8      186.33      192.90      9.17 o 
   4  13   8      294.94      312.01     10.63 o 
   5  13   8       70.31       66.74     13.12 o 
   6  13   8        0.01       -2.29      2.84 o 
   7  13   8        9.41       18.23      8.10 o 
  -7  14   8      297.63      267.30     28.79 o 
  -6  14   8       46.15       43.14      8.78 o 
  -5  14   8      340.50      305.97     24.26 o 
  -4  14   8       10.87        8.04      4.49 o 
  -3  14   8     3947.64     3958.19    218.36 o 
  -2  14   8      806.89      846.08     21.13 o 
  -1  14   8     2301.14     2340.31     34.69 o 
   0  14   8       59.56       62.35      7.80 o 
   1  14   8     1846.42     1969.27     32.28 o 
   2  14   8      306.95      325.68     12.50 o 
   3  14   8      671.65      725.14     16.62 o 
   4  14   8       76.41       84.77      8.35 o 
   5  14   8      779.83      873.86     21.02 o 
   6  14   8      173.47      172.13     13.33 o 
   7  14   8      135.06      119.89     12.06 o 
  -7  15   8       10.99        1.84      6.59 o 
  -6  15   8       76.43       49.03     12.57 o 
  -5  15   8       17.39       16.53     20.66 o 
  -4  15   8       46.40       35.99     14.88 o 
  -3  15   8      174.14      174.64      8.94 o 
  -2  15   8        0.17        1.16      4.11 o 
  -1  15   8      183.77      198.12     11.67 o 
   0  15   8      178.13      200.46     10.62 o 
   1  15   8      356.18      388.39     13.59 o 
   2  15   8       10.69        0.84      5.38 o 
   3  15   8       54.67       58.75     12.32 o 
   4  15   8       10.79        6.51      7.15 o 
   5  15   8        2.60        5.44      6.45 o 
   6  15   8       63.70       66.78     13.66 o 
  -6  16   8      164.73      156.63     14.61 o 
  -5  16   8        1.67       -3.37      8.68 o 
  -4  16   8      191.77      174.68     15.83 o 
  -3  16   8       70.72       71.30      9.98 o 
  -2  16   8     1243.35     1247.22     94.14 o 
  -1  16   8        7.49        8.84      7.36 o 
   0  16   8     1051.29     1137.41     23.66 o 
   1  16   8       40.56       46.91      8.06 o 
   2  16   8      812.08      903.52     19.19 o 
   3  16   8       41.82       52.09      9.79 o 
   4  16   8       45.99       42.84      8.75 o 
   5  16   8       65.11       90.38      9.97 o 
   6  16   8      214.07      244.50     20.51 o 
  -6  17   8        1.35        7.08      9.89 o 
  -5  17   8       30.36       12.66     10.00 o 
  -4  17   8       36.43       36.22     13.00 o 
  -3  17   8       11.17        4.83      4.07 o 
  -2  17   8        2.14        2.59      5.38 o 
  -1  17   8        4.93        1.60      4.39 o 
   0  17   8      207.85      231.85     11.68 o 
   1  17   8       43.13       54.07      7.47 o 
   2  17   8      313.41      358.66     14.45 o 
   3  17   8        3.04        7.36      6.08 o 
   4  17   8      157.43      191.69     14.91 o 
   5  17   8       30.40       26.63     10.86 o 
  -5  18   8       21.12       30.23     11.49 o 
  -4  18   8      122.28       48.39     22.95 o 
  -3  18   8        0.58        6.24      7.81 o 
  -2  18   8      140.68      136.35     11.78 o 
  -1  18   8       63.78       44.72      7.29 o 
   0  18   8       52.91       57.79      8.85 o 
   1  18   8        0.14        1.87      6.51 o 
   2  18   8        5.44       22.78      7.83 o 
   3  18   8        8.91       13.48      8.62 o 
   4  18   8       36.03       46.78      8.45 o 
   5  18   8       40.14       38.60     10.00 o 
  -4  19   8        0.89       10.82     14.52 o 
  -3  19   8       19.70        8.05     11.21 o 
  -2  19   8       76.59       75.93     15.18 o 
  -1  19   8       83.64       94.50      6.92 o 
   0  19   8      106.09       96.90     10.14 o 
   1  19   8        0.08        0.26      6.50 o 
   2  19   8        1.44       -5.16      6.79 o 
   3  19   8      140.37      160.29     13.52 o 
   4  19   8        8.68        1.05      5.65 o 
  -3  20   8       51.46       43.19     18.69 o 
  -2  20   8      297.22      276.46     34.27 o 
  -1  20   8       89.46       90.04      9.20 o 
   0  20   8      292.17      300.31     17.78 o 
   1  20   8        2.24        2.97      9.18 o 
   2  20   8       25.10        5.26      7.04 o 
   3  20   8      109.40      106.21     13.40 o 
  -1  21   8      168.46      167.65     15.03 o 
   0  21   8      102.41      143.06     11.92 o 
   1  21   8       14.15        4.52      8.25 o 
  -9   0   9        1.37      -14.84     14.84 o 
  -7   0   9     1408.62     1074.14    245.53 o 
  -5   0   9       56.59       57.05      4.21 o 
  -3   0   9    13740.71    14303.27    250.09 o 
  -1   0   9     2626.52     2400.50     52.54 o 
   1   0   9     6941.11     6459.92     83.16 o 
   3   0   9     1983.76     1854.07     25.42 o 
   5   0   9     2244.90     2184.58     32.63 o 
   7   0   9       55.00       56.75     10.24 o 
   9   0   9       60.31       47.65     11.36 o 
  -9   1   9        0.21       -9.02     10.52 o 
  -8   1   9       10.29        8.18      9.02 o 
  -7   1   9      640.03      700.44     22.60 o 
  -6   1   9      285.19      250.18     14.40 o 
  -5   1   9        1.90        3.69      1.65 o 
  -4   1   9      677.77      714.83      7.86 o 
  -3   1   9     6274.49     6546.44     58.38 o 
  -2   1   9      282.65      300.91     10.56 o 
  -1   1   9      271.08      292.29      3.88 o 
   0   1   9      546.05      587.40      5.95 o 
   1   1   9     3176.20     3161.72     32.07 o 
   2   1   9      451.66      430.31      6.24 o 
   3   1   9      111.58      124.43      4.53 o 
   4   1   9      332.03      331.12      7.26 o 
   5   1   9        2.95        4.80      3.44 o 
   6   1   9       83.61       56.69      8.23 o 
   7   1   9        9.57        6.29      4.30 o 
   8   1   9       74.08       76.27      9.03 o 
   9   1   9       32.49       28.26      7.40 o 
  -9   2   9       19.89       13.24      8.69 o 
  -8   2   9        4.16        6.76      6.83 o 
  -7   2   9      491.68      511.84     19.77 o 
  -6   2   9      351.66      363.50     19.53 o 
  -5   2   9        3.06        4.82      3.37 o 
  -4   2   9     2127.43     2166.72     20.75 o 
  -3   2   9     3926.72     4108.29     42.13 o 
  -2   2   9     2454.97     1913.06    502.93 o 
  -1   2   9       14.90       11.93      1.64 o 
   0   2   9     5865.29     5875.99     43.89 o 
   1   2   9     1577.06     1515.12     15.28 o 
   2   2   9     3115.29     3089.62     27.86 o 
   3   2   9       11.48       12.47      2.89 o 
   4   2   9      504.02      506.79      8.27 o 
   5   2   9      515.94      521.92      9.58 o 
   6   2   9      477.07      487.64     11.69 o 
   7   2   9      221.18      230.22      9.58 o 
   8   2   9      148.26      143.23     12.75 o 
   9   2   9      366.53      370.82     19.60 o 
  -9   3   9        0.49        5.29     10.43 o 
  -8   3   9        1.87        2.22     11.80 o 
  -7   3   9       30.60       41.11      8.49 o 
  -6   3   9      101.26      111.18     16.68 o 
  -5   3   9     2001.66     2011.30     28.14 o 
  -4   3   9      264.96      285.66      6.81 o 
  -3   3   9       29.42       29.06      3.32 o 
  -2   3   9       44.06       48.84      2.39 o 
  -1   3   9      585.96      568.21      5.78 o 
   0   3   9     1434.65     1478.11     12.06 o 
   1   3   9     1891.91     1772.29     14.20 o 
   2   3   9      696.62      653.38      8.44 o 
   3   3   9      876.96      863.14     11.20 o 
   4   3   9     1008.36      972.43     12.55 o 
   5   3   9     1843.63     1856.43     21.45 o 
   6   3   9      322.76      343.53      9.13 o 
   7   3   9      130.07      139.73      8.17 o 
   8   3   9        8.74       11.91      6.91 o 
   9   3   9      161.08      168.67     14.79 o 
  -9   4   9        4.09        1.84     10.11 o 
  -8   4   9      427.12      477.85     18.78 o 
  -7   4   9        1.15        3.69      5.53 o 
  -6   4   9      777.58      824.24     17.33 o 
  -5   4   9       31.23       24.86      4.99 o 
  -4   4   9      894.57      931.75     13.52 o 
  -3   4   9      873.75      829.55     10.17 o 
  -2   4   9        5.52        8.87      1.36 o 
  -1   4   9      113.01      147.57      3.93 o 
   0   4   9      783.51      716.63      7.39 o 
   1   4   9     1164.82     1081.27     10.10 o 
   2   4   9      462.82      420.48      6.03 o 
   3   4   9       17.73       28.50      3.45 o 
   4   4   9      454.36      474.20      8.46 o 
   5   4   9      250.58      249.70      8.50 o 
   6   4   9      131.76      144.96      6.80 o 
   7   4   9       12.93       13.96      4.86 o 
   8   4   9      303.13      324.87     11.93 o 
   9   4   9       32.68       28.95      9.09 o 
  -9   5   9       18.77        4.50     10.35 o 
  -8   5   9       36.43       54.18     11.01 o 
  -7   5   9      258.37      277.56     15.55 o 
  -6   5   9      163.99      190.69     13.28 o 
  -5   5   9       49.80       42.94      6.17 o 
  -4   5   9      270.47      296.49      8.92 o 
  -3   5   9     1238.35     1256.22     14.75 o 
  -2   5   9     1397.63     1436.99     18.96 o 
  -1   5   9       24.69       22.35      2.82 o 
   0   5   9       33.85       31.00      2.20 o 
   1   5   9       24.68       26.72      2.31 o 
   2   5   9      196.75      171.51      4.03 o 
   3   5   9     1234.01     1194.79     14.41 o 
   4   5   9      345.08      363.23      7.94 o 
   5   5   9      185.15      173.23      7.50 o 
   6   5   9      106.54      118.09      6.09 o 
   7   5   9      602.74      617.59     15.40 o 
   8   5   9       16.77       24.97      6.53 o 
   9   5   9       27.61       27.05      7.35 o 
  -9   6   9      133.97      143.18     15.29 o 
  -8   6   9      178.24      190.18     16.98 o 
  -7   6   9       93.78      104.67     10.63 o 
  -6   6   9      299.60      306.10     14.56 o 
  -5   6   9      345.55      366.07     13.95 o 
  -4   6   9     1729.50     1806.57     26.72 o 
  -3   6   9       23.34       37.24      3.18 o 
  -2   6   9     1069.35     1030.67     15.25 o 
  -1   6   9      242.79      218.51      4.30 o 
   0   6   9     3824.80     3676.57     33.73 o 
   1   6   9       89.27      109.50      3.02 o 
   2   6   9     1993.94     1857.45     16.49 o 
   3   6   9      394.55      424.84      7.49 o 
   4   6   9     3989.85     3998.89     41.19 o 
   5   6   9       10.16        8.93      4.10 o 
   6   6   9      839.07      816.31     15.29 o 
   7   6   9      379.06      396.78     12.03 o 
   8   6   9      250.17      231.15     17.59 o 
   9   6   9       71.68       55.67      8.81 o 
  -9   7   9      195.78      210.23     15.40 o 
  -8   7   9       59.11       70.08     11.04 o 
  -7   7   9       75.06       84.97      9.64 o 
  -6   7   9      640.67      667.36     18.08 o 
  -5   7   9     1554.15     1620.31     25.12 o 
  -4   7   9       31.79       29.00      4.17 o 
  -3   7   9        0.52        5.20      2.62 o 
  -2   7   9     1588.43     1654.55     16.75 o 
  -1   7   9     2078.19     2209.93     24.97 o 
   0   7   9      191.48      194.98      4.09 o 
   1   7   9        5.67       11.12      1.33 o 
   2   7   9      210.67      198.12      3.84 o 
   3   7   9      183.37      204.94      4.74 o 
   4   7   9       20.29       15.18      3.70 o 
   5   7   9      204.40      204.57      6.46 o 
   6   7   9        4.66        0.03      4.35 o 
   7   7   9       22.44       25.40      6.41 o 
   8   7   9        0.53        2.29      6.79 o 
   9   7   9       47.35       34.24      8.62 o 
  -9   8   9      239.18      242.34     21.27 o 
  -8   8   9       43.30       39.70     10.00 o 
  -7   8   9      159.03      162.85     11.40 o 
  -6   8   9        0.84        6.31      8.88 o 
  -5   8   9      724.55      743.61     15.27 o 
  -4   8   9      751.36      776.26     14.23 o 
  -3   8   9     1039.01     1128.73     13.90 o 
  -2   8   9        9.88       13.55      2.37 o 
  -1   8   9     7021.45     6816.04    167.96 o 
   0   8   9      128.12      115.57      5.79 o 
   1   8   9     3397.64     3241.02     40.50 o 
   2   8   9       98.93      100.46      2.77 o 
   3   8   9     4202.29     4243.51     40.82 o 
   4   8   9       53.50       64.98      4.31 o 
   5   8   9      782.54      780.84     13.23 o 
   6   8   9       33.15       29.49      5.15 o 
   7   8   9      513.12      488.57     18.10 o 
   8   8   9        2.83        7.81      8.05 o 
  -8   9   9      220.87      223.01     15.88 o 
  -7   9   9        4.33       10.90      7.23 o 
  -6   9   9       31.39       30.37     12.91 o 
  -5   9   9      670.92      689.18     13.71 o 
  -4   9   9      971.72      941.76     15.41 o 
  -3   9   9       68.31       66.07      8.47 o 
  -2   9   9       64.57       63.31      3.22 o 
  -1   9   9      267.31      313.34     13.03 o 
   0   9   9      960.56     1002.38     16.32 o 
   1   9   9        0.63        4.81      3.63 o 
   2   9   9      156.84      154.91      6.46 o 
   3   9   9      999.03      963.46     11.55 o 
   4   9   9       35.20       33.10      4.65 o 
   5   9   9        1.77        2.72      3.14 o 
   6   9   9      768.11      784.33     28.23 o 
   7   9   9      485.01      490.13     21.57 o 
   8   9   9      179.97      191.95     22.78 o 
  -8  10   9       59.99       39.58     12.77 o 
  -7  10   9      337.59      362.29     23.21 o 
  -6  10   9      219.14      240.96     10.57 o 
  -5  10   9      427.01      458.83     13.51 o 
  -4  10   9       31.00       29.40      9.38 o 
  -3  10   9      295.84      264.72     16.10 o 
  -2  10   9     1095.21     1099.76     30.49 o 
  -1  10   9       41.57       34.84      5.31 o 
   0  10   9      682.21      674.56     16.07 o 
   1  10   9      135.81      150.78      7.21 o 
   2  10   9       10.29       14.28      5.15 o 
   3  10   9     1984.98     1915.59     22.25 o 
   4  10   9       51.95       40.98      3.77 o 
   5  10   9      428.42      417.87     11.96 o 
   6  10   9       10.48       19.45      6.92 o 
   7  10   9      169.58      169.15     11.62 o 
   8  10   9       68.63       46.67      9.81 o 
  -8  11   9      108.84       80.14     12.65 o 
  -7  11   9      112.06      102.53     11.18 o 
  -6  11   9        0.05       -3.76      4.43 o 
  -5  11   9      458.38      453.24     13.66 o 
  -4  11   9       12.09       13.60      5.38 o 
  -3  11   9      453.61      431.05     15.69 o 
  -2  11   9      735.77      750.11     20.42 o 
  -1  11   9      107.92      100.53      7.67 o 
   0  11   9      279.29      283.26     11.31 o 
   1  11   9      433.76      442.54     14.13 o 
   2  11   9       60.43       50.49      6.59 o 
   3  11   9      399.64      428.67     11.65 o 
   4  11   9      687.98      646.46     17.60 o 
   5  11   9      182.16      186.23      9.61 o 
   6  11   9      252.83      232.60     18.59 o 
   7  11   9      405.48      371.74     20.63 o 
   8  11   9      132.25      142.24     11.65 o 
  -8  12   9        1.63        0.49      6.57 o 
  -7  12   9       61.05       48.88      8.14 o 
  -6  12   9      286.91      247.75     17.20 o 
  -5  12   9      961.91      972.27     42.73 o 
  -4  12   9       50.69       41.08      5.51 o 
  -3  12   9      334.64      318.52     16.04 o 
  -2  12   9       91.67       72.07      9.07 o 
  -1  12   9      927.47      937.48     17.35 o 
   0  12   9      143.44      149.03      8.83 o 
   1  12   9       36.18       35.80      5.96 o 
   2  12   9      502.57      512.88     12.11 o 
   3  12   9      997.56     1048.06     21.67 o 
   4  12   9      380.86      333.14     20.21 o 
   5  12   9        9.52        6.34      3.61 o 
   6  12   9      455.54      476.78     18.80 o 
   7  12   9        0.91        1.56      6.33 o 
  -7  13   9       29.16       27.52      7.30 o 
  -6  13   9       35.10       26.87      9.79 o 
  -5  13   9      199.37      192.35     19.47 o 
  -4  13   9      275.43      286.77     22.48 o 
  -3  13   9        8.39        7.42      2.11 o 
  -2  13   9      244.36      245.93      8.93 o 
  -1  13   9      117.52      123.62     12.85 o 
   0  13   9      890.04      941.32     24.68 o 
   1  13   9       35.17       38.48      8.49 o 
   2  13   9       41.51       30.02      8.36 o 
   3  13   9      176.84      161.55      9.28 o 
   4  13   9      165.73      194.10     14.07 o 
   5  13   9      144.17      143.57     17.30 o 
   6  13   9       21.00       22.41      8.02 o 
   7  13   9       53.74       46.64     10.71 o 
  -7  14   9       64.23       42.35     12.86 o 
  -6  14   9      363.59      349.26     61.21 o 
  -5  14   9       48.45       38.03      6.88 o 
  -4  14   9      405.69      437.34     17.93 o 
  -3  14   9       82.38       71.06     12.93 o 
  -2  14   9     2023.32     2103.66     91.48 o 
  -1  14   9       27.64       19.14      5.89 o 
   0  14   9     1432.08     1464.95     29.80 o 
   1  14   9        5.71        6.68      5.35 o 
   2  14   9     1668.70     1820.60     32.23 o 
   3  14   9       22.01       25.73      7.76 o 
   4  14   9      384.51      417.29     12.72 o 
   5  14   9        1.20       -2.61      6.54 o 
   6  14   9      354.44      390.33     25.66 o 
   7  14   9       11.52       10.03     10.04 o 
  -6  15   9       93.00       80.51     12.90 o 
  -5  15   9       21.90       27.63     11.03 o 
  -4  15   9      209.77      237.65     14.75 o 
  -3  15   9      442.26      413.35     61.33 o 
  -2  15   9        9.60        9.72      4.75 o 
  -1  15   9       12.55       13.23      6.49 o 
   0  15   9      296.04      341.98     14.74 o 
   1  15   9       12.99       10.45      7.48 o 
   2  15   9       31.63       23.35      9.10 o 
   3  15   9       28.99       28.31      7.27 o 
   4  15   9        0.41        4.81      6.31 o 
   5  15   9       44.62       40.21      9.35 o 
   6  15   9        4.10        5.00      7.91 o 
  -6  16   9      104.71       75.78     15.61 o 
  -5  16   9       96.32       93.53     22.86 o 
  -4  16   9        3.89      -14.29     18.60 o 
  -3  16   9      501.85      576.09     20.93 o 
  -2  16   9      349.41      308.43     27.42 o 
  -1  16   9      939.54     1016.52     23.03 o 
   0  16   9       30.31       36.76      9.12 o 
   1  16   9     1182.78     1224.94     26.04 o 
   2  16   9        2.72        8.71      6.85 o 
   3  16   9      339.04      344.41     17.35 o 
   4  16   9       41.18       54.41     10.04 o 
   5  16   9      140.15      170.66     12.65 o 
   6  16   9      217.65      277.63     29.34 o 
  -5  17   9        1.43       -7.90      9.88 o 
  -4  17   9       21.17       30.07     13.53 o 
  -3  17   9       79.88       77.20     14.60 o 
  -2  17   9      141.88      120.53     10.48 o 
  -1  17   9       14.17       15.16      7.15 o 
   0  17   9      187.59      207.18     13.31 o 
   1  17   9      299.39      338.04     12.98 o 
   2  17   9       50.16       44.03      9.08 o 
   3  17   9       36.73       41.04      9.34 o 
   4  17   9       73.57       87.70     12.72 o 
   5  17   9       36.81       34.00      9.17 o 
  -5  18   9       67.52       33.14     16.70 o 
  -4  18   9       17.16       11.39     11.88 o 
  -3  18   9      103.18      101.25     24.69 o 
  -2  18   9       76.59       42.33     17.52 o 
  -1  18   9       69.72       81.81      9.17 o 
   0  18   9        3.02        6.14      7.36 o 
   1  18   9       77.34       79.23     12.14 o 
   2  18   9       28.82       34.62      8.91 o 
   3  18   9        4.42        2.05      7.72 o 
   4  18   9      145.60      176.17     18.86 o 
  -4  19   9       32.50       25.40     22.13 o 
  -3  19   9        8.29        6.13      8.68 o 
  -2  19   9       52.93       42.38      8.97 o 
  -1  19   9        1.31       -2.49      5.63 o 
   0  19   9       26.77       23.55      8.30 o 
   1  19   9      427.92      503.46     16.50 o 
   2  19   9       30.33       16.03     11.81 o 
   3  19   9       40.85       52.69     10.48 o 
  -2  20   9       55.19       43.20     21.80 o 
  -1  20   9      440.94      484.23     31.23 o 
   0  20   9       25.14       10.59      8.02 o 
   1  20   9      187.32      199.02     13.76 o 
   2  20   9       18.16       23.11      8.48 o 
  -8   0  10      318.04      327.99     21.65 o 
  -6   0  10       72.68       50.43      4.53 o 
  -4   0  10     2027.60     2074.45     25.08 o 
  -2   0  10    13239.23    13316.84    474.72 o 
   0   0  10     7383.16     7293.79     86.83 o 
   2   0  10    11112.13    10671.53    134.59 o 
   4   0  10      501.15      480.44     11.22 o 
   6   0  10     3218.37     3298.14     53.50 o 
   8   0  10        2.86        4.96      8.74 o 
  -9   1  10       26.67       25.53      8.25 o 
  -8   1  10      206.53      252.24     13.77 o 
  -7   1  10       39.13       19.48      3.45 o 
  -6   1  10        6.16        6.01      2.17 o 
  -5   1  10      237.88      241.17      7.10 o 
  -4   1  10       39.16       41.72      2.36 o 
  -3   1  10      295.39      297.89      7.81 o 
  -2   1  10      558.41      547.54     13.16 o 
  -1   1  10     1909.81     1946.61     21.62 o 
   0   1  10     2065.03     2050.09     18.21 o 
   1   1  10      320.61      377.02      5.28 o 
   2   1  10      542.08      560.40      6.83 o 
   3   1  10      157.86      164.75      4.44 o 
   4   1  10       30.93       31.93      4.13 o 
   5   1  10       35.13       30.83      4.91 o 
   6   1  10       16.44       12.51      6.45 o 
   7   1  10        9.05       13.94      5.64 o 
   8   1  10       27.28       35.49      6.65 o 
   9   1  10       16.57       26.30      8.58 o 
  -9   2  10        3.35        1.19      9.22 o 
  -8   2  10       78.34       83.68     16.56 o 
  -7   2  10        3.48        7.41      4.55 o 
  -6   2  10      917.93      927.96     39.02 o 
  -5   2  10      979.33     1023.75     16.63 o 
  -4   2  10      305.97      308.52      7.01 o 
  -3   2  10     1208.22     1225.04     13.88 o 
  -2   2  10     1420.83     1179.70    107.58 o 
  -1   2  10     4669.35     4567.77     45.75 o 
   0   2  10      296.86      319.42      5.50 o 
   1   2  10      271.06      231.60      4.20 o 
   2   2  10      909.55      862.00     10.07 o 
   3   2  10     2049.98     1912.42     18.57 o 
   4   2  10      352.17      352.11      8.62 o 
   5   2  10     1356.03     1368.80     17.43 o 
   6   2  10     1679.47     1734.03     26.24 o 
   7   2  10       46.60       38.59      6.53 o 
   8   2  10       16.99       19.20      5.97 o 
   9   2  10       22.99       28.64      7.07 o 
  -9   3  10       66.37       66.45     12.65 o 
  -8   3  10       29.37       32.12      8.63 o 
  -7   3  10        0.35        2.62      4.10 o 
  -6   3  10       56.45       51.55      6.48 o 
  -5   3  10       53.77       60.47      7.72 o 
  -4   3  10        6.53       10.42      3.04 o 
  -3   3  10      743.51      816.44     10.37 o 
  -2   3  10       74.53       69.11      3.85 o 
  -1   3  10     1201.77     1158.92     12.44 o 
   0   3  10       30.77       26.25      1.93 o 
   1   3  10       22.96       33.09      2.12 o 
   2   3  10      451.63      422.64      6.09 o 
   3   3  10      192.65      177.79      4.77 o 
   4   3  10      607.19      613.65      9.03 o 
   5   3  10       30.11       23.40      4.66 o 
   6   3  10       61.86       69.90      7.17 o 
   7   3  10       54.69       59.80      6.56 o 
   8   3  10      153.79      187.34     10.61 o 
   9   3  10       33.08       33.26      7.42 o 
  -9   4  10      155.90      199.01     14.94 o 
  -8   4  10       43.87       42.53     10.76 o 
  -7   4  10      179.80      180.57     14.98 o 
  -6   4  10      260.49      253.86      8.13 o 
  -5   4  10      693.88      702.62     12.29 o 
  -4   4  10      182.85      187.57      7.21 o 
  -3   4  10      260.71      266.84      6.56 o 
  -2   4  10      901.00      929.05     14.18 o 
  -1   4  10     1280.72     1317.06     18.00 o 
   0   4  10       42.82       33.45      2.50 o 
   1   4  10      123.10      124.44      3.06 o 
   2   4  10     1285.73     1251.41     12.91 o 
   3   4  10      736.43      730.88     10.07 o 
   4   4  10      437.80      451.66      7.99 o 
   5   4  10      356.76      367.54      7.87 o 
   6   4  10      456.37      468.33     10.88 o 
   7   4  10      431.77      431.87     13.02 o 
   8   4  10       53.72       56.15      8.94 o 
   9   4  10      397.64      387.53     16.18 o 
  -9   5  10       79.80       83.59     16.33 o 
  -8   5  10      243.32      273.88     22.47 o 
  -7   5  10       14.00       16.88      5.60 o 
  -6   5  10       14.84       12.78      4.21 o 
  -5   5  10       81.19       88.30      9.54 o 
  -4   5  10      381.56      388.65      8.93 o 
  -3   5  10       56.31       53.71      3.91 o 
  -2   5  10       62.73       70.41      2.44 o 
  -1   5  10        4.02        3.66      1.89 o 
   0   5  10        0.90        5.06      1.84 o 
   1   5  10      234.57      226.63      4.29 o 
   2   5  10      112.20      108.63      3.76 o 
   3   5  10     1114.45     1082.37     13.25 o 
   4   5  10        0.34        2.31      3.00 o 
   5   5  10      216.27      239.42      8.22 o 
   6   5  10      257.69      270.65      9.84 o 
   7   5  10      399.29      405.89     12.83 o 
   8   5  10       85.53       89.99      9.59 o 
   9   5  10       47.66       45.40      9.13 o 
  -9   6  10      106.59      104.83     12.97 o 
  -8   6  10      280.63      316.15     17.01 o 
  -7   6  10      120.68      111.66     12.03 o 
  -6   6  10        0.59        2.89      4.56 o 
  -5   6  10      634.72      681.67     12.86 o 
  -4   6  10      330.63      350.24      8.92 o 
  -3   6  10     2297.41     2362.48     26.05 o 
  -2   6  10       28.55       20.07      2.09 o 
  -1   6  10     3447.86     3385.04     33.81 o 
   0   6  10     1090.19     1086.78     12.42 o 
   1   6  10     3888.65     3705.07     30.45 o 
   2   6  10      443.18      422.89      6.04 o 
   3   6  10     2727.69     2696.33     26.70 o 
   4   6  10      923.86      857.97     11.48 o 
   5   6  10      987.86     1003.56     14.98 o 
   6   6  10       60.90       73.45      8.53 o 
   7   6  10      378.14      397.96     13.57 o 
   8   6  10      361.87      380.20     16.16 o 
  -9   7  10      102.72       90.72     20.27 o 
  -8   7  10        5.43       14.66      8.50 o 
  -7   7  10      132.33      126.05      8.65 o 
  -6   7  10      381.10      395.78     12.16 o 
  -5   7  10      365.12      386.36     10.29 o 
  -4   7  10       16.86       15.22      3.52 o 
  -3   7  10      644.42      667.52      9.35 o 
  -2   7  10      631.94      630.33      6.77 o 
  -1   7  10      250.59      264.90      4.57 o 
   0   7  10      120.93      128.47      5.22 o 
   1   7  10      170.87      153.45      4.33 o 
   2   7  10      224.91      215.59      4.56 o 
   3   7  10        9.08       15.99      3.36 o 
   4   7  10        0.37        1.20      2.47 o 
   5   7  10      147.77      139.73      8.62 o 
   6   7  10        5.47        6.85      4.30 o 
   7   7  10       23.16       17.66      6.92 o 
   8   7  10       14.30       13.39      6.97 o 
  -8   8  10      414.06      424.64     19.98 o 
  -7   8  10      112.41       94.11     11.50 o 
  -6   8  10      342.78      342.36     11.60 o 
  -5   8  10       49.41       58.25      7.15 o 
  -4   8  10     2303.38     2415.09     29.48 o 
  -3   8  10        0.72       -0.81      4.25 o 
  -2   8  10      717.95      750.58      8.77 o 
  -1   8  10      369.67      382.31      7.07 o 
   0   8  10     4208.21     4239.51     46.36 o 
   1   8  10      313.12      332.39      8.82 o 
   2   8  10     1522.65     1510.28     13.37 o 
   3   8  10        0.69        1.74      2.42 o 
   4   8  10     2888.38     2897.36     30.73 o 
   5   8  10      360.28      339.80      8.49 o 
   6   8  10      223.02      224.23     11.09 o 
   7   8  10       70.07       64.61      9.78 o 
   8   8  10      257.33      271.87     16.28 o 
  -8   9  10       16.59        7.99     10.14 o 
  -7   9  10       56.45       59.51     10.41 o 
  -6   9  10      582.48      582.54     19.53 o 
  -5   9  10      151.42      146.04      9.61 o 
  -4   9  10      748.59      732.22     15.48 o 
  -3   9  10        6.78        4.79      2.05 o 
  -2   9  10      206.96      208.71      4.59 o 
  -1   9  10      432.12      450.67     10.97 o 
   0   9  10        8.78        9.38      5.01 o 
   1   9  10        9.44       15.88      5.11 o 
   2   9  10      182.25      142.91      4.60 o 
   3   9  10      254.52      223.67      8.46 o 
   4   9  10       33.02       31.22      3.45 o 
   5   9  10       94.29       95.60      5.25 o 
   6   9  10      357.76      342.93     14.84 o 
   7   9  10      399.67      385.20     21.04 o 
   8   9  10        5.63        0.28      6.05 o 
  -8  10  10      311.97      331.20     20.58 o 
  -7  10  10      178.28      181.03     16.32 o 
  -6  10  10      104.75      109.28      7.52 o 
  -5  10  10       47.87       56.55      6.27 o 
  -4  10  10      904.17      988.99     29.72 o 
  -3  10  10        1.14        3.02      2.65 o 
  -2  10  10       27.04       21.77      2.57 o 
  -1  10  10       23.36       18.84      5.07 o 
   0  10  10      256.32      277.36     14.15 o 
   1  10  10       76.31       77.77      6.42 o 
   2  10  10      166.78      178.85      9.02 o 
   3  10  10      617.62      587.73     19.34 o 
   4  10  10      458.13      471.67     11.88 o 
   5  10  10       83.36       79.31      4.47 o 
   6  10  10      105.49      102.80      9.73 o 
   7  10  10       57.68       45.17      9.00 o 
   8  10  10      444.82      445.54     51.29 o 
  -8  11  10       43.57       34.21     10.91 o 
  -7  11  10       14.76       11.42      9.92 o 
  -6  11  10        2.02        6.76      7.67 o 
  -5  11  10        6.79        5.07      7.40 o 
  -4  11  10        0.19       -0.01      2.82 o 
  -3  11  10      206.89      170.46     17.72 o 
  -2  11  10       68.42       75.47     10.57 o 
  -1  11  10       71.04       52.19      6.47 o 
   0  11  10      299.49      320.27     15.74 o 
   1  11  10      211.77      225.40      9.22 o 
   2  11  10       70.90       71.57      6.75 o 
   3  11  10       11.44        5.67      1.73 o 
   4  11  10      138.71      124.89      6.14 o 
   5  11  10      524.48      533.77     27.79 o 
   6  11  10      294.84      313.91     21.23 o 
   7  11  10        2.90        0.29      4.07 o 
  -7  12  10      491.60      407.93     57.89 o 
  -6  12  10        4.97       -0.66      6.60 o 
  -5  12  10       45.89       44.76      6.25 o 
  -4  12  10      220.42      186.81     14.25 o 
  -3  12  10      389.75      312.43     67.84 o 
  -2  12  10       20.18       23.36      7.86 o 
  -1  12  10      685.68      694.86     16.97 o 
   0  12  10      610.12      639.61     14.52 o 
   1  12  10      126.77      144.81      8.41 o 
   2  12  10      381.54      400.22     14.17 o 
   3  12  10       78.91       87.53      8.10 o 
   4  12  10     1066.48     1117.68     21.66 o 
   5  12  10      175.31      209.60     15.89 o 
   6  12  10       76.68       66.54     11.11 o 
   7  12  10      113.77       99.43     13.20 o 
  -7  13  10      107.78      102.59     19.39 o 
  -6  13  10       74.60       47.63      7.38 o 
  -5  13  10        6.17       11.95      6.72 o 
  -4  13  10      467.23      405.14     40.45 o 
  -3  13  10      193.18      149.00     32.36 o 
  -2  13  10      555.18      496.77     29.55 o 
  -1  13  10        8.02        3.13      7.90 o 
   0  13  10       61.21       56.17      9.56 o 
   1  13  10      609.49      644.17     22.20 o 
   2  13  10      119.70      114.96     10.01 o 
   3  13  10       23.57       17.09      7.09 o 
   4  13  10       77.30       79.24      9.60 o 
   5  13  10      117.04      114.52     12.31 o 
   6  13  10       35.88       34.04      9.42 o 
   7  13  10       16.36       14.54     11.28 o 
  -7  14  10      270.21      280.99     20.87 o 
  -6  14  10        1.03       -9.24     15.16 o 
  -5  14  10       25.45       25.30     22.01 o 
  -4  14  10       96.78      107.72     19.03 o 
  -3  14  10      535.19      455.60     93.06 o 
  -2  14  10       12.02       12.48      5.23 o 
  -1  14  10     1207.41     1301.37     25.69 o 
   0  14  10       12.67       12.36      5.93 o 
   1  14  10     1338.32     1437.53     27.80 o 
   2  14  10      421.96      476.78     18.55 o 
   3  14  10      808.60      876.02     21.67 o 
   4  14  10       47.35       42.57      8.86 o 
   5  14  10      396.10      433.20     18.88 o 
   6  14  10      248.75      308.83     16.33 o 
  -6  15  10       48.76       42.63     14.52 o 
  -5  15  10       24.30       25.60      9.90 o 
  -4  15  10      254.41      289.57     23.06 o 
  -3  15  10      208.11      229.95     23.78 o 
  -2  15  10       42.15       37.01      6.70 o 
  -1  15  10        2.01        9.12      6.68 o 
   0  15  10       49.89       57.22      8.65 o 
   1  15  10      199.31      207.48     14.07 o 
   2  15  10        7.80       16.03      7.04 o 
   3  15  10        4.10       -4.47      7.65 o 
   4  15  10        3.28       -3.82      6.83 o 
   5  15  10       10.83       14.87      7.34 o 
   6  15  10       36.59       33.44     13.10 o 
  -6  16  10      194.31      228.27     21.21 o 
  -5  16  10        0.36      -11.46     11.46 o 
  -4  16  10      189.76      187.58     20.99 o 
  -3  16  10       93.87       76.37     11.83 o 
  -2  16  10      440.12      430.08     35.45 o 
  -1  16  10       74.33       78.21      9.97 o 
   0  16  10      452.95      514.13     17.24 o 
   1  16  10      142.01      180.65     13.55 o 
   2  16  10     1287.42     1434.87     30.36 o 
   3  16  10      100.22      126.26     10.74 o 
   4  16  10      103.23      128.98     12.72 o 
   5  16  10       25.89       15.76     11.05 o 
  -5  17  10       72.66       61.22     12.17 o 
  -4  17  10       38.29       26.23     22.69 o 
  -3  17  10        7.07        8.08     18.14 o 
  -2  17  10       21.66       17.09      5.58 o 
  -1  17  10       34.47       36.78      8.68 o 
   0  17  10        4.09        8.80      6.31 o 
   1  17  10      165.50      187.89     14.73 o 
   2  17  10       13.11       13.19      6.99 o 
   3  17  10      124.23      154.44     15.25 o 
   4  17  10      126.93      123.68     11.89 o 
   5  17  10      222.20      270.52     15.91 o 
  -4  18  10       14.65       19.09     13.54 o 
  -3  18  10        2.44       15.96     12.33 o 
  -2  18  10       81.95       85.65     15.48 o 
  -1  18  10        7.77        7.23      4.31 o 
   0  18  10      139.98      200.52     13.33 o 
   1  18  10       14.25       19.07      9.22 o 
   2  18  10       87.39       90.13     10.10 o 
   3  18  10       17.54       18.15      8.05 o 
   4  18  10        5.35        5.09      9.44 o 
  -3  19  10       81.46       72.94     15.36 o 
  -2  19  10        5.34       13.60      9.54 o 
  -1  19  10       43.09       44.54      9.28 o 
   0  19  10       58.32       77.69     18.63 o 
   1  19  10       18.33       22.28      8.55 o 
   2  19  10      237.89      324.69     16.66 o 
   3  19  10      130.73      155.64     16.89 o 
  -2  20  10      160.18      148.69     18.58 o 
  -1  20  10        5.43       11.75      7.86 o 
   0  20  10      399.26      450.15     21.10 o 
   1  20  10       40.87       38.04     11.26 o 
  -9   0  11      238.27      242.72     30.40 o 
  -7   0  11      993.51     1058.89     33.50 o 
  -5   0  11     1064.50     1012.24     59.33 o 
  -3   0  11     2119.11     2205.14     54.71 o 
  -1   0  11     5584.98     5315.61     85.31 o 
   1   0  11    10442.89    10098.03    126.91 o 
   3   0  11      684.49      689.23     14.04 o 
   5   0  11     1836.83     1788.52     31.82 o 
   7   0  11      502.16      519.72     26.74 o 
   9   0  11      210.54      240.14     21.93 o 
  -9   1  11        5.60        1.90      6.30 o 
  -8   1  11       66.49       79.40     10.04 o 
  -7   1  11      951.97     1062.49     22.02 o 
  -6   1  11      410.71      466.76     13.81 o 
  -5   1  11      611.15      618.19     10.65 o 
  -4   1  11     1607.45     1666.67     18.88 o 
  -3   1  11     1105.47     1111.21     16.32 o 
  -2   1  11        9.77       12.28      2.22 o 
  -1   1  11      576.35      564.26      9.50 o 
   0   1  11        8.21        4.37      2.29 o 
   1   1  11     3885.01     3760.49     32.72 o 
   2   1  11        4.08        4.73      2.51 o 
   3   1  11      301.89      322.84      8.37 o 
   4   1  11        8.85       15.01      3.34 o 
   5   1  11      536.99      547.91      9.85 o 
   6   1  11      103.50      107.75      6.87 o 
   7   1  11       49.43       57.10      7.70 o 
   8   1  11      104.64      115.55      9.17 o 
   9   1  11      119.00      117.87     10.80 o 
  -9   2  11       72.41       81.78     12.51 o 
  -8   2  11      220.20      239.11     11.86 o 
  -7   2  11        6.92        9.71      4.30 o 
  -6   2  11       93.86       87.66      7.25 o 
  -5   2  11       17.58       17.61      4.29 o 
  -4   2  11      446.15      468.38      9.21 o 
  -3   2  11      865.28      869.49     12.01 o 
  -2   2  11      760.79      685.38     27.58 o 
  -1   2  11     1484.23     1481.88     15.71 o 
   0   2  11     2163.44     1987.94     15.47 o 
   1   2  11     2005.73     1951.98     17.15 o 
   2   2  11     6096.60     6002.02     52.92 o 
   3   2  11       91.73       82.38      4.40 o 
   4   2  11     1300.27     1282.92     16.33 o 
   5   2  11      797.58      782.43     12.73 o 
   6   2  11      134.91      129.27      8.66 o 
   7   2  11      104.43      116.68      6.89 o 
   8   2  11      199.93      200.04     12.01 o 
   9   2  11       41.73       37.24      8.65 o 
  -9   3  11       24.34       18.10      8.70 o 
  -8   3  11        4.34        2.20      5.83 o 
  -7   3  11      229.12      227.10     12.16 o 
  -6   3  11       85.03       82.35      7.81 o 
  -5   3  11      403.42      405.20      8.80 o 
  -4   3  11        2.83        3.32      2.95 o 
  -3   3  11     1176.83     1223.12     14.56 o 
  -2   3  11      169.82      163.06      4.98 o 
  -1   3  11      254.62      234.48      5.85 o 
   0   3  11      520.51      535.68      5.80 o 
   1   3  11     1748.02     1726.69     15.66 o 
   2   3  11      306.02      313.38      5.90 o 
   3   3  11      123.41      121.30      5.31 o 
   4   3  11      682.07      683.62     12.15 o 
   5   3  11      310.09      320.98     10.67 o 
   6   3  11      486.13      516.36     11.56 o 
   7   3  11       54.64       62.16      8.18 o 
   8   3  11       95.92       85.82      8.02 o 
   9   3  11       70.71       65.78      9.44 o 
  -9   4  11       30.01       12.67      8.73 o 
  -8   4  11      163.85      176.04     17.14 o 
  -7   4  11        2.27        3.26      3.34 o 
  -6   4  11      289.60      306.12      9.79 o 
  -5   4  11       49.61       43.84      6.10 o 
  -4   4  11     1832.93     1969.93     23.01 o 
  -3   4  11       62.59       75.68      4.55 o 
  -2   4  11      810.76      806.62     26.45 o 
  -1   4  11       73.57       82.32      3.38 o 
   0   4  11      429.26      421.04      5.20 o 
   1   4  11      166.23      172.86      4.87 o 
   2   4  11      316.39      306.34      6.31 o 
   3   4  11      121.22      122.04      6.44 o 
   4   4  11      838.60      830.02     12.69 o 
   5   4  11       14.90       16.34      4.55 o 
   6   4  11      579.61      588.40     18.39 o 
   7   4  11        0.91        3.28      6.73 o 
   8   4  11      453.58      511.28     34.57 o 
  -9   5  11        1.49       -4.62      7.10 o 
  -8   5  11        4.52        9.45      8.61 o 
  -7   5  11      277.15      281.09     25.21 o 
  -6   5  11       65.96       75.70      6.72 o 
  -5   5  11       61.93       59.11      4.84 o 
  -4   5  11      158.65      164.12      6.61 o 
  -3   5  11      329.70      339.26      8.98 o 
  -2   5  11      828.08      828.65     14.49 o 
  -1   5  11     1645.05     1718.87     16.27 o 
   0   5  11     1004.81     1000.99      9.96 o 
   1   5  11        8.19       10.11      2.08 o 
   2   5  11      230.96      209.85      4.20 o 
   3   5  11      762.48      765.09     11.44 o 
   4   5  11      361.72      357.97      9.27 o 
   5   5  11        3.48        3.28      3.76 o 
   6   5  11      264.58      264.86      8.62 o 
   7   5  11      193.56      195.70      9.21 o 
   8   5  11       61.81       50.47     11.69 o 
  -8   6  11      234.10      273.57     17.34 o 
  -7   6  11      279.81      265.52     25.62 o 
  -6   6  11      444.21      457.72     17.08 o 
  -5   6  11       44.19       47.41      4.67 o 
  -4   6  11     2521.63     2651.50     31.80 o 
  -3   6  11      263.57      290.46     10.53 o 
  -2   6  11     1451.19     1488.02     29.33 o 
  -1   6  11       55.06       60.24      3.12 o 
   0   6  11     4558.41     4507.55     49.25 o 
   1   6  11      345.12      327.90      5.14 o 
   2   6  11     1128.23     1120.27     11.90 o 
   3   6  11      800.61      778.06     11.54 o 
   4   6  11     1313.67     1367.94     17.12 o 
   5   6  11      466.37      450.00     11.17 o 
   6   6  11      308.77      326.28      8.79 o 
   7   6  11       44.33       46.67      6.68 o 
   8   6  11      194.49      202.52     10.78 o 
  -8   7  11       21.40       30.93     10.96 o 
  -7   7  11        1.77        0.93      7.52 o 
  -6   7  11      447.90      436.03     27.08 o 
  -5   7  11     1199.16     1263.49     17.98 o 
  -4   7  11      240.79      247.83      8.83 o 
  -3   7  11       16.60       14.68      3.83 o 
  -2   7  11      403.28      400.57      6.34 o 
  -1   7  11      265.62      269.93      4.83 o 
   0   7  11       85.83       86.39      3.73 o 
   1   7  11     1144.52     1112.38     10.52 o 
   2   7  11       12.79       11.00      2.00 o 
   3   7  11       72.95       83.34      4.70 o 
   4   7  11      513.59      470.01      9.47 o 
   5   7  11       13.51       14.44      3.68 o 
   6   7  11       50.65       56.31      8.12 o 
   7   7  11      412.46      400.01     16.74 o 
   8   7  11       31.91       33.66      7.50 o 
  -8   8  11       23.82       20.79     14.98 o 
  -7   8  11      570.58      608.59     20.80 o 
  -6   8  11      310.56      283.54     11.70 o 
  -5   8  11     1281.84     1327.53     20.59 o 
  -4   8  11      211.37      203.78      7.42 o 
  -3   8  11     1662.93     1719.43     21.99 o 
  -2   8  11       23.76       33.16      3.08 o 
  -1   8  11     1625.08     1695.46     29.00 o 
   0   8  11      823.99      810.39     11.15 o 
   1   8  11     1111.47     1075.23     13.90 o 
   2   8  11       81.82       83.13      3.20 o 
   3   8  11     2051.50     2024.33     22.40 o 
   4   8  11       44.79       39.85      4.00 o 
   5   8  11     1151.43     1187.37     16.57 o 
   6   8  11       49.06       55.55      5.28 o 
   7   8  11      409.15      415.71     17.08 o 
   8   8  11      160.48      146.84     11.74 o 
  -8   9  11        0.91       10.17      9.35 o 
  -7   9  11       15.36        1.34      7.98 o 
  -6   9  11       11.63       17.71      5.66 o 
  -5   9  11      435.77      418.81     10.15 o 
  -4   9  11      471.02      500.36     12.35 o 
  -3   9  11      193.67      194.87      6.34 o 
  -2   9  11      153.04      154.27      7.64 o 
  -1   9  11     2682.94     2752.93     44.64 o 
   0   9  11       47.60       56.71      8.56 o 
   1   9  11       11.80       13.22      5.22 o 
   2   9  11      936.28      863.03     29.16 o 
   3   9  11      563.59      568.70     11.44 o 
   4   9  11       24.76       16.18      3.92 o 
   5   9  11       83.24       84.33      5.20 o 
   6   9  11       53.63       52.79      7.73 o 
   7   9  11      103.19      112.17      8.54 o 
   8   9  11       37.11       31.95      7.38 o 
  -8  10  11      107.40       80.18     13.21 o 
  -7  10  11      210.55      187.69     25.90 o 
  -6  10  11      390.87      372.40     39.16 o 
  -5  10  11      635.63      579.18     31.39 o 
  -4  10  11       54.24       41.94      4.33 o 
  -3  10  11      311.02      312.57     17.07 o 
  -2  10  11     1135.39     1071.27     36.31 o 
  -1  10  11     1005.61     1112.13     21.04 o 
   0  10  11      389.86      408.25     12.62 o 
   1  10  11       20.64       26.21      5.03 o 
   2  10  11     1909.25     1967.80     29.12 o 
   3  10  11      145.96      133.64      9.26 o 
   4  10  11      239.81      205.71      5.68 o 
   5  10  11      270.57      278.12     20.53 o 
   6  10  11       19.44       18.06      5.02 o 
   7  10  11      163.08      154.57     13.46 o 
  -7  11  11       10.92        9.10     13.81 o 
  -6  11  11        6.51        7.58      4.13 o 
  -5  11  11       27.83       21.33      4.05 o 
  -4  11  11      128.15      110.03     15.51 o 
  -3  11  11       57.61       47.54      6.61 o 
  -2  11  11       10.89        3.54      1.84 o 
  -1  11  11     1212.80     1289.57     24.04 o 
   0  11  11      140.63      154.59      8.52 o 
   1  11  11       17.91       19.42      6.82 o 
   2  11  11       33.47       33.35      6.18 o 
   3  11  11      683.45      723.25     15.15 o 
   4  11  11      299.58      287.13     22.57 o 
   5  11  11        8.75       20.36      6.79 o 
   6  11  11      117.97       94.95      9.42 o 
   7  11  11       64.89       58.08     11.21 o 
  -7  12  11       66.10       53.24     10.67 o 
  -6  12  11      498.05      492.13     58.76 o 
  -5  12  11       38.12       32.42      6.90 o 
  -4  12  11       11.71       11.70      2.67 o 
  -3  12  11       51.57       37.73      4.97 o 
  -2  12  11      365.14      451.42     16.24 o 
  -1  12  11      436.20      482.17     19.71 o 
   0  12  11       66.95       59.07      8.20 o 
   1  12  11       39.61       41.82      7.81 o 
   2  12  11      324.61      366.25     12.68 o 
   3  12  11      365.81      390.23     12.76 o 
   4  12  11       37.81       50.19      7.58 o 
   5  12  11      219.57      230.18     15.24 o 
   6  12  11      143.86      158.03     15.00 o 
   7  12  11       86.39       78.90     12.30 o 
  -7  13  11        2.25       -6.21      7.87 o 
  -6  13  11      102.96       65.83     18.29 o 
  -5  13  11      188.22      202.03     22.10 o 
  -4  13  11       10.97       22.95     10.94 o 
  -3  13  11       49.55       42.79     11.68 o 
  -2  13  11        6.87        8.33      6.72 o 
  -1  13  11      108.39      121.02     11.87 o 
   0  13  11      322.08      331.01     13.25 o 
   1  13  11      103.86      105.74      9.90 o 
   2  13  11      146.12      163.14     12.96 o 
   3  13  11        2.48       11.04      6.21 o 
   4  13  11        8.59       16.77      7.07 o 
   5  13  11       65.82       58.22     13.22 o 
   6  13  11       63.28       74.78     12.94 o 
  -6  14  11      159.78      164.15     16.72 o 
  -5  14  11       71.15       67.24     17.15 o 
  -4  14  11      133.46      117.91     18.72 o 
  -3  14  11       13.55       21.55      9.18 o 
  -2  14  11     2114.67     2094.86    119.68 o 
  -1  14  11       86.80      103.25     10.07 o 
   0  14  11      801.97      870.69     20.96 o 
   1  14  11       87.72       91.88      9.11 o 
   2  14  11     1665.99     1869.96     38.37 o 
   3  14  11        0.23        3.73      6.24 o 
   4  14  11      375.32      449.80     17.01 o 
   5  14  11       74.23       77.39     11.27 o 
   6  14  11      638.63      721.00     58.53 o 
  -6  15  11       48.25       43.46     15.13 o 
  -5  15  11        7.87       20.93     23.43 o 
  -4  15  11       68.79       34.78     24.18 o 
  -3  15  11       87.42       96.86     20.25 o 
  -2  15  11       57.66       45.72      4.85 o 
  -1  15  11        2.21        1.22      5.51 o 
   0  15  11      301.22      331.77     19.76 o 
   1  15  11       26.60       33.21      9.00 o 
   2  15  11       94.49      131.12     10.87 o 
   3  15  11        0.66       -0.95      7.65 o 
   4  15  11        3.75        1.88     11.94 o 
   5  15  11        1.34        2.63      8.05 o 
   6  15  11        2.51       -0.02     12.27 o 
  -5  16  11      210.74      230.91     24.70 o 
  -4  16  11        6.31       12.93     13.21 o 
  -3  16  11      205.90      219.16     22.15 o 
  -2  16  11      110.14      120.99     20.48 o 
  -1  16  11      704.39      838.61     25.25 o 
   0  16  11        0.36       -7.43      7.43 o 
   1  16  11      726.35      852.36     23.03 o 
   2  16  11      272.56      315.99     18.47 o 
   3  16  11      402.41      445.36     18.30 o 
   4  16  11       81.17       78.11     10.81 o 
   5  16  11      142.38      213.93     21.74 o 
  -5  17  11        1.24       -3.44     10.33 o 
  -4  17  11        3.66       12.65     21.32 o 
  -3  17  11       71.74       74.66     14.68 o 
  -2  17  11       36.09       25.41     11.19 o 
  -1  17  11        5.07        6.44      8.22 o 
   0  17  11        9.60        7.10      7.29 o 
   1  17  11      146.47      206.94     14.00 o 
   2  17  11        6.84        4.38      7.32 o 
   3  17  11      203.88      280.07     22.34 o 
   4  17  11      256.07      322.74     23.85 o 
  -4  18  11       69.81       48.68     17.04 o 
  -3  18  11        3.51       -1.06     14.78 o 
  -2  18  11        0.26       -3.38     13.45 o 
  -1  18  11       24.11       16.11      5.35 o 
   0  18  11      223.93      298.51     17.89 o 
   1  18  11      132.46      168.76     15.76 o 
   2  18  11      100.31      100.22     12.67 o 
   3  18  11      290.79      366.63     20.82 o 
  -3  19  11       16.84        8.64      9.58 o 
  -2  19  11        4.71        7.02      9.28 o 
  -1  19  11       10.58       11.05      7.75 o 
   0  19  11       14.13       13.06      7.56 o 
   1  19  11        6.36       -6.63      8.27 o 
   2  19  11      115.46      169.90     14.45 o 
   0  20  11      116.42      141.55     32.94 o 
  -8   0  12      558.58      562.20     24.26 o 
  -6   0  12     1171.50     1316.88     45.29 o 
  -4   0  12      242.79      238.38      9.91 o 
  -2   0  12     5551.56     5475.28    253.24 o 
   0   0  12     3619.09     3463.68     42.72 o 
   2   0  12     5691.36     5538.91     70.15 o 
   4   0  12      914.59      883.99     15.72 o 
   6   0  12     1235.21     1284.65     39.51 o 
   8   0  12       83.54       86.06     10.58 o 
  -9   1  12      116.31       91.23     13.19 o 
  -8   1  12      283.69      298.83     17.55 o 
  -7   1  12      563.76      628.63     16.03 o 
  -6   1  12      965.76     1058.76     23.67 o 
  -5   1  12      455.98      489.14     16.84 o 
  -4   1  12      765.63      783.48     16.20 o 
  -3   1  12        2.73        0.29      2.69 o 
  -2   1  12       74.87       73.10      5.31 o 
  -1   1  12       81.83       76.86      4.30 o 
   0   1  12        3.50       17.54      4.44 o 
   1   1  12      344.64      325.72      6.65 o 
   2   1  12     2819.50     2742.77     26.34 o 
   3   1  12      109.64      108.69      7.49 o 
   4   1  12       27.68       23.73      4.27 o 
   5   1  12       55.60       61.59      5.83 o 
   6   1  12      254.61      265.40     10.20 o 
   7   1  12       10.66        8.92      5.05 o 
   8   1  12        3.48        0.84      4.94 o 
  -9   2  12      101.33       85.32     13.05 o 
  -8   2  12       32.19       30.63      8.45 o 
  -7   2  12      214.75      246.00     13.13 o 
  -6   2  12      247.93      282.58     12.02 o 
  -5   2  12     1129.30     1138.88     23.47 o 
  -4   2  12      126.39      125.70      7.10 o 
  -3   2  12      483.24      499.29      9.50 o 
  -2   2  12      686.56      671.93     27.62 o 
  -1   2  12     2713.35     2727.70     36.63 o 
   0   2  12      361.91      365.12      6.18 o 
   1   2  12     1504.10     1473.97     14.16 o 
   2   2  12     2076.41     2028.30     19.35 o 
   3   2  12      499.61      468.61      8.00 o 
   4   2  12       68.70       78.91      5.49 o 
   5   2  12      274.06      275.94      7.96 o 
   6   2  12      400.83      414.61     13.08 o 
   7   2  12      141.29      145.86     10.92 o 
   8   2  12       36.56       31.50      7.60 o 
  -9   3  12        2.79        4.29      8.60 o 
  -8   3  12        3.55        5.68      8.53 o 
  -7   3  12       53.69       36.90      5.95 o 
  -6   3  12       45.54       37.55      4.07 o 
  -5   3  12      166.43      166.59      7.06 o 
  -4   3  12      160.88      178.66      6.60 o 
  -3   3  12        7.84        5.74      3.37 o 
  -2   3  12       80.64       73.52      3.81 o 
  -1   3  12      696.65      708.78     15.02 o 
   0   3  12       21.13       24.58      2.85 o 
   1   3  12      248.62      233.92      5.44 o 
   2   3  12     1883.11     1830.08     16.78 o 
   3   3  12     3205.82     3139.32     32.53 o 
   4   3  12      814.69      838.18     14.71 o 
   5   3  12     1218.72     1236.18     17.37 o 
   6   3  12      779.20      795.88     16.82 o 
   7   3  12      211.09      210.11      9.31 o 
   8   3  12        7.29        9.26      6.35 o 
  -8   4  12      149.96      146.81     14.01 o 
  -7   4  12      213.45      216.10     16.47 o 
  -6   4  12      166.71      163.01      9.03 o 
  -5   4  12      339.93      351.55      8.19 o 
  -4   4  12       22.30       22.23      4.61 o 
  -3   4  12       28.11       36.50      4.12 o 
  -2   4  12     1156.52     1072.14     27.42 o 
  -1   4  12      629.13      619.64      9.98 o 
   0   4  12        0.39        2.84      1.97 o 
   1   4  12     1133.42     1135.69     10.61 o 
   2   4  12      848.49      831.23     10.33 o 
   3   4  12     1416.62     1417.29     16.26 o 
   4   4  12      305.61      287.51     11.16 o 
   5   4  12      624.32      673.99     12.62 o 
   6   4  12      241.89      262.22     10.42 o 
   7   4  12      225.36      249.46     10.87 o 
   8   4  12      106.30      115.62     10.33 o 
  -8   5  12       12.90       13.55      7.70 o 
  -7   5  12       26.34       17.76      5.91 o 
  -6   5  12        0.91        3.85      4.04 o 
  -5   5  12      417.67      414.45      9.57 o 
  -4   5  12      158.20      155.34      6.52 o 
  -3   5  12      672.48      691.32     10.43 o 
  -2   5  12      318.03      309.44     10.76 o 
  -1   5  12     1354.42     1356.17     13.25 o 
   0   5  12       28.60       25.33      2.77 o 
   1   5  12       63.43       67.80      3.29 o 
   2   5  12      365.88      347.16      7.44 o 
   3   5  12      157.14      144.26      5.30 o 
   4   5  12     1016.08      983.80     14.53 o 
   5   5  12       13.44        7.77      3.60 o 
   6   5  12      280.21      250.17     14.78 o 
   7   5  12       43.59       51.42      7.90 o 
   8   5  12      197.07      221.00     16.27 o 
  -8   6  12      295.09      315.84     15.69 o 
  -7   6  12      211.11      230.13     19.41 o 
  -6   6  12       26.11       20.54      5.37 o 
  -5   6  12      673.87      729.51     12.12 o 
  -4   6  12     1158.73     1208.24     17.71 o 
  -3   6  12     1921.12     2030.22     23.38 o 
  -2   6  12       31.40       31.70      4.85 o 
  -1   6  12     1998.92     1997.42     23.99 o 
   0   6  12      473.23      479.82      8.06 o 
   1   6  12      848.80      837.76     10.32 o 
   2   6  12      245.62      226.25      5.00 o 
   3   6  12      227.99      237.81      6.91 o 
   4   6  12      331.45      365.36      8.89 o 
   5   6  12      833.28      810.80     13.14 o 
   6   6  12        2.02        9.30      4.93 o 
   7   6  12      260.33      248.65     10.92 o 
   8   6  12      438.13      445.90     28.13 o 
  -8   7  12       41.11       49.18      8.74 o 
  -7   7  12       53.18       55.27      7.16 o 
  -6   7  12      190.79      175.12      7.65 o 
  -5   7  12      180.47      199.10      7.71 o 
  -4   7  12      468.33      491.34     12.70 o 
  -3   7  12       24.26       19.52      3.35 o 
  -2   7  12     1120.13     1085.49     20.29 o 
  -1   7  12      620.63      617.74      9.95 o 
   0   7  12     1421.45     1421.99     22.57 o 
   1   7  12      493.55      469.81      9.95 o 
   2   7  12        6.68       10.44      2.87 o 
   3   7  12      120.95      121.47      5.20 o 
   4   7  12       33.34       34.96      3.63 o 
   5   7  12       73.31       78.58      7.32 o 
   6   7  12       20.76       24.18      6.35 o 
   7   7  12        0.34        0.13      5.12 o 
   8   7  12       22.44       16.22      7.52 o 
  -8   8  12      186.31      187.63     18.48 o 
  -7   8  12        0.17       -4.03      5.13 o 
  -6   8  12       23.27       14.81      4.47 o 
  -5   8  12        4.12        3.90      4.86 o 
  -4   8  12     2553.40     2677.39     55.86 o 
  -3   8  12       46.93       44.74      4.47 o 
  -2   8  12     2185.79     2152.53     33.05 o 
  -1   8  12      488.65      487.63     15.49 o 
   0   8  12     4847.31     4839.37     65.75 o 
   1   8  12     1051.44      997.44     26.42 o 
   2   8  12     1150.95     1149.06     11.80 o 
   3   8  12      175.21      156.98      8.63 o 
   4   8  12     1575.71     1563.22     29.14 o 
   5   8  12       42.88       40.41      4.76 o 
   6   8  12      174.34      158.27      7.88 o 
   7   8  12        2.17       -3.23      4.24 o 
   8   8  12      187.30      185.63     18.27 o 
  -8   9  12        4.91        4.68      6.88 o 
  -7   9  12       55.63       49.95      6.95 o 
  -6   9  12        0.73        5.28      5.66 o 
  -5   9  12       38.45       35.80      6.91 o 
  -4   9  12      420.43      401.25     20.73 o 
  -3   9  12      386.51      375.09     22.70 o 
  -2   9  12      305.53      261.37     11.45 o 
  -1   9  12        7.80        7.92      1.42 o 
   0   9  12     1339.90     1417.27     27.68 o 
   1   9  12       13.76       14.60      5.16 o 
   2   9  12      207.94      234.06     10.49 o 
   3   9  12      382.25      371.03     13.20 o 
   4   9  12      111.08      107.97      4.89 o 
   5   9  12       33.74       36.73      5.54 o 
   6   9  12       29.03       32.51      7.70 o 
   7   9  12       28.13       21.26      5.17 o 
  -7  10  12       43.62       28.42      6.74 o 
  -6  10  12       37.88       26.49      7.00 o 
  -5  10  12       24.56       20.72      5.63 o 
  -4  10  12      533.31      524.54     37.59 o 
  -3  10  12      578.99      515.50     24.45 o 
  -2  10  12        1.80        2.24      1.67 o 
  -1  10  12     1063.78     1083.50     30.96 o 
   0  10  12       64.15       43.54      6.66 o 
   1  10  12      131.85      149.35      8.98 o 
   2  10  12       14.62       10.86      6.07 o 
   3  10  12      530.15      506.80     30.01 o 
   4  10  12      753.94      698.92     61.78 o 
   5  10  12        1.51       -0.18      3.74 o 
   6  10  12       65.83       57.61      6.05 o 
   7  10  12       16.68        9.07      6.12 o 
  -7  11  12        9.41       -1.77      6.31 o 
  -6  11  12       39.29       29.35      7.08 o 
  -5  11  12       22.74       19.45      9.48 o 
  -4  11  12      304.42      259.40     28.46 o 
  -3  11  12      114.55       96.53     13.71 o 
  -2  11  12       71.04       77.31     12.54 o 
  -1  11  12      271.82      304.60     14.45 o 
   0  11  12      144.13      157.70     10.17 o 
   1  11  12      633.53      675.64     17.37 o 
   2  11  12        2.71       11.04      5.64 o 
   3  11  12      125.74      117.15      9.11 o 
   4  11  12      268.03      322.16     20.02 o 
   5  11  12      590.92      605.19     21.63 o 
   6  11  12      132.12      169.41     17.77 o 
   7  11  12        3.10       -4.78      9.75 o 
  -7  12  12      143.73       90.42     15.37 o 
  -6  12  12      105.59       76.71     10.62 o 
  -5  12  12      160.35      128.30     39.70 o 
  -4  12  12      782.43      925.97     25.79 o 
  -3  12  12      121.36      115.95     13.36 o 
  -2  12  12      295.06      334.34     13.77 o 
  -1  12  12       48.79       59.65     10.13 o 
   0  12  12      117.54      129.33     14.37 o 
   1  12  12       87.11       93.86      9.61 o 
   2  12  12       50.60       55.86      7.66 o 
   3  12  12      232.24      225.22     10.41 o 
   4  12  12      206.95      235.72     12.37 o 
   5  12  12      119.09      120.72     19.17 o 
   6  12  12       26.41       30.03     11.03 o 
  -6  13  12       47.23       52.43     13.47 o 
  -5  13  12       23.75       13.36     22.46 o 
  -4  13  12       25.53       33.40     23.35 o 
  -3  13  12      356.23      391.73     17.96 o 
  -2  13  12        0.12        3.57      8.43 o 
  -1  13  12      118.49      130.65      9.83 o 
   0  13  12       14.92       22.01      7.51 o 
   1  13  12      180.95      213.78     12.54 o 
   2  13  12      128.76      132.77     13.44 o 
   3  13  12       37.05       53.82      9.31 o 
   4  13  12       22.94       23.61      7.21 o 
   5  13  12      412.78      508.94     23.68 o 
   6  13  12      122.92      149.11     16.09 o 
  -6  14  12      137.80      151.42     20.72 o 
  -5  14  12      494.86      528.47     34.46 o 
  -4  14  12       77.82       77.75     17.95 o 
  -3  14  12      645.76      755.69     28.54 o 
  -2  14  12       67.69       66.25     12.92 o 
  -1  14  12      987.27     1108.69     25.34 o 
   0  14  12       42.99       42.45      8.00 o 
   1  14  12     1092.01     1256.49     30.77 o 
   2  14  12       88.70      105.30     10.27 o 
   3  14  12      691.31      829.99     30.29 o 
   4  14  12       16.98       31.64      9.50 o 
   5  14  12      196.61      207.21     20.35 o 
   6  14  12        2.89       -4.13     11.29 o 
  -5  15  12       16.87       23.43     15.85 o 
  -4  15  12      247.69      275.21     25.72 o 
  -3  15  12      177.40      217.11     15.81 o 
  -2  15  12       81.18      113.76     11.79 o 
  -1  15  12        1.71       -0.17      5.31 o 
   0  15  12        9.41        4.78      8.11 o 
   1  15  12       42.07       45.83      9.69 o 
   2  15  12       17.63       14.67      8.76 o 
   3  15  12        0.51        0.02      5.28 o 
   4  15  12        4.20        4.27      8.95 o 
   5  15  12       86.64      122.77     17.88 o 
  -5  16  12        3.66       22.40     16.03 o 
  -4  16  12      146.45      162.33     22.69 o 
  -3  16  12        4.30        7.25     10.63 o 
  -2  16  12      440.39      479.52     16.98 o 
  -1  16  12        1.39        1.56      5.78 o 
   0  16  12      283.32      334.95     14.16 o 
   1  16  12       45.17       46.80     11.50 o 
   2  16  12      956.22     1113.42     26.48 o 
   3  16  12       46.73       49.91     11.14 o 
   4  16  12      239.90      290.02     24.99 o 
  -4  17  12        6.90       10.64     12.01 o 
  -3  17  12       17.88       19.93     10.45 o 
  -2  17  12      107.26       85.78     34.95 o 
  -1  17  12        3.61        2.52      6.17 o 
   0  17  12      112.88      144.56     12.91 o 
   1  17  12       11.21        0.56      8.38 o 
   2  17  12       59.04       64.72     13.05 o 
   3  17  12        4.90        9.19      7.88 o 
   4  17  12      157.64      214.52     17.00 o 
  -3  18  12        0.04       -1.54     13.38 o 
  -2  18  12       50.61       43.18     12.20 o 
  -1  18  12        7.73       14.52      8.34 o 
   0  18  12        3.56        2.17      6.75 o 
   1  18  12        1.35        4.70      8.83 o 
   2  18  12       64.35       96.33     13.34 o 
   3  18  12        2.33       -3.72      9.66 o 
  -2  19  12       26.73       16.48     17.89 o 
  -1  19  12       18.62       17.44      9.49 o 
   0  19  12        5.35       -0.31      6.80 o 
   1  19  12        4.85        1.33      9.89 o 
  -7   0  13        2.76        6.93      8.44 o 
  -5   0  13     1456.26     1560.59     35.96 o 
  -3   0  13      765.20      796.97     33.13 o 
  -1   0  13     4313.15     4378.80     98.05 o 
   1   0  13     6586.68     6424.49     79.80 o 
   3   0  13     2228.54     2213.75     33.46 o 
   5   0  13      467.68      450.60     23.21 o 
   7   0  13       76.33       68.19     10.52 o 
  -8   1  13       72.74       72.54     10.11 o 
  -7   1  13      776.60      832.58     20.06 o 
  -6   1  13        3.64        6.24      5.64 o 
  -5   1  13      273.19      310.50     12.82 o 
  -4   1  13      364.79      367.84      9.26 o 
  -3   1  13     1700.83     1713.80     23.34 o 
  -2   1  13      373.66      378.13      9.52 o 
  -1   1  13      129.90      121.32      4.33 o 
   0   1  13       25.59       30.77      3.15 o 
   1   1  13     1431.90     1369.34     13.71 o 
   2   1  13      148.25      133.27      6.84 o 
   3   1  13      215.08      209.17      6.43 o 
   4   1  13       62.19       65.98      5.94 o 
   5   1  13     1228.17     1290.25     20.73 o 
   6   1  13       71.83       73.86      7.09 o 
   7   1  13        2.49       -2.52      4.96 o 
   8   1  13        1.84        3.56      5.43 o 
  -8   2  13       20.32       20.81     10.29 o 
  -7   2  13      154.34      177.98     11.10 o 
  -6   2  13      203.26      234.41     10.44 o 
  -5   2  13      608.70      654.94     13.19 o 
  -4   2  13      923.25      983.42     15.71 o 
  -3   2  13      319.01      336.28      8.74 o 
  -2   2  13     1694.79     1679.09     59.79 o 
  -1   2  13       80.55       89.98      3.50 o 
   0   2  13      189.62      185.60      4.91 o 
   1   2  13       25.14       35.38      3.42 o 
   2   2  13      825.90      800.85     11.12 o 
   3   2  13      148.73      156.88      5.88 o 
   4   2  13     1228.37     1252.99     15.79 o 
   5   2  13      300.36      304.63      8.54 o 
   6   2  13      188.60      218.07      9.40 o 
   7   2  13      360.23      370.72     13.42 o 
   8   2  13       21.81       29.35      6.86 o 
  -8   3  13       68.77       70.54      9.81 o 
  -7   3  13       87.55       84.85      9.32 o 
  -6   3  13       30.59       32.41      5.18 o 
  -5   3  13      172.77      171.00     10.28 o 
  -4   3  13     1008.44     1054.18     15.10 o 
  -3   3  13      210.03      201.91      5.45 o 
  -2   3  13      909.09      918.02     20.65 o 
  -1   3  13      649.91      668.85     13.43 o 
   0   3  13      511.15      502.82      6.59 o 
   1   3  13     1544.39     1516.16     15.47 o 
   2   3  13        2.70        4.24      2.61 o 
   3   3  13      164.51      175.35      7.31 o 
   4   3  13      159.98      151.42      6.18 o 
   5   3  13      603.52      651.51     13.89 o 
   6   3  13      169.38      186.25      9.66 o 
   7   3  13        0.64       -0.19      4.59 o 
   8   3  13      258.73      261.41     16.20 o 
  -8   4  13      394.04      435.43     15.66 o 
  -7   4  13        9.62        5.58      8.80 o 
  -6   4  13      207.22      198.26     11.10 o 
  -5   4  13       12.82       18.34      4.09 o 
  -4   4  13      176.67      184.67      6.44 o 
  -3   4  13      478.16      479.53      8.44 o 
  -2   4  13       40.07       33.75      4.39 o 
  -1   4  13     1048.42     1035.89     12.74 o 
   0   4  13        4.67        5.17      2.43 o 
   1   4  13       56.45       55.61      4.34 o 
   2   4  13       12.42       23.43      3.29 o 
   3   4  13      300.74      291.21      8.23 o 
   4   4  13      173.59      176.67      7.78 o 
   5   4  13       36.05       54.08      5.75 o 
   6   4  13      218.96      228.08      9.72 o 
   7   4  13        2.35        6.42      4.89 o 
   8   4  13      335.97      314.56     18.89 o 
  -8   5  13       64.08       51.22     10.51 o 
  -7   5  13      169.40      182.42     15.49 o 
  -6   5  13      107.93      105.14      9.83 o 
  -5   5  13       14.72       12.57      4.22 o 
  -4   5  13       29.94       27.87      3.78 o 
  -3   5  13      240.64      276.76      7.01 o 
  -2   5  13       67.49       60.73      4.39 o 
  -1   5  13      608.81      592.08     13.38 o 
   0   5  13      526.01      492.57      7.05 o 
   1   5  13       61.32       67.36      3.91 o 
   2   5  13     1096.77     1101.24     12.55 o 
   3   5  13       61.35       72.61      4.15 o 
   4   5  13      622.83      646.96     15.21 o 
   5   5  13        3.77        4.39      4.83 o 
   6   5  13      120.04      124.69      7.51 o 
   7   5  13      373.65      402.37     14.88 o 
   8   5  13       99.32      106.91     13.93 o 
  -8   6  13       46.15       42.23      8.72 o 
  -7   6  13      185.67      183.81     10.63 o 
  -6   6  13        1.77        0.71      3.92 o 
  -5   6  13       13.14       11.46      5.44 o 
  -4   6  13      513.64      517.67     11.08 o 
  -3   6  13      419.42      423.72      8.98 o 
  -2   6  13     1601.89     1562.34     57.17 o 
  -1   6  13        1.97        1.30      2.15 o 
   0   6  13     6487.91     6341.98     58.04 o 
   1   6  13       56.85       58.74      3.33 o 
   2   6  13     2954.12     2891.05     29.35 o 
   3   6  13      372.77      352.92      8.21 o 
   4   6  13     1073.42     1050.52     14.37 o 
   5   6  13      299.08      286.73      8.57 o 
   6   6  13       25.15       23.33      5.93 o 
   7   6  13      198.01      218.55     13.09 o 
   8   6  13      113.65      100.94     11.35 o 
  -8   7  13       44.87       38.56      8.94 o 
  -7   7  13       48.53       47.90      7.17 o 
  -6   7  13      101.08       98.85      8.48 o 
  -5   7  13      239.76      263.08     12.20 o 
  -4   7  13      543.69      554.17     14.94 o 
  -3   7  13       38.80       37.39      3.93 o 
  -2   7  13      276.80      264.49     13.41 o 
  -1   7  13     1783.12     1757.96     36.63 o 
   0   7  13      157.37      150.21      9.34 o 
   1   7  13      302.21      292.59      6.64 o 
   2   7  13      306.94      295.61      7.43 o 
   3   7  13      587.24      595.67     13.14 o 
   4   7  13        5.23       13.77      4.30 o 
   5   7  13      333.19      335.44      9.54 o 
   6   7  13       73.70       67.75      9.02 o 
   7   7  13       11.83        8.64      6.28 o 
  -8   8  13      178.98      179.07     16.74 o 
  -7   8  13      113.68      106.65     11.59 o 
  -6   8  13       73.12       78.00      9.75 o 
  -5   8  13      228.59      241.00     17.36 o 
  -4   8  13       48.80       56.16      4.51 o 
  -3   8  13     1711.11     1731.96     39.64 o 
  -2   8  13      489.77      405.75     25.29 o 
  -1   8  13     1370.21     1332.64     35.89 o 
   0   8  13        1.18        4.86      2.43 o 
   1   8  13     2033.75     2010.25     35.72 o 
   2   8  13      378.90      346.46      7.60 o 
   3   8  13      446.72      424.36     13.35 o 
   4   8  13      115.14      106.54      5.28 o 
   5   8  13      527.94      513.08     17.42 o 
   6   8  13       12.92       15.23      6.00 o 
   7   8  13       64.14       47.37      8.10 o 
  -7   9  13       11.68        6.35      6.45 o 
  -6   9  13      119.50      114.71     17.68 o 
  -5   9  13      181.72      165.01     17.64 o 
  -4   9  13        1.59       -0.37      3.57 o 
  -3   9  13       26.85       25.11      3.77 o 
  -2   9  13      305.89      285.78     16.43 o 
  -1   9  13     1474.28     1563.62     27.63 o 
   0   9  13      184.82      173.49      9.38 o 
   1   9  13       14.10       15.58      5.98 o 
   2   9  13      194.87      154.17      9.96 o 
   3   9  13      466.43      463.91     16.27 o 
   4   9  13      125.08      128.28     11.07 o 
   5   9  13       19.56       11.63      3.89 o 
   6   9  13       69.98       56.86      6.59 o 
   7   9  13      100.04       61.57     14.81 o 
  -7  10  13       64.10       48.09     14.14 o 
  -6  10  13       85.70       67.41     11.14 o 
  -5  10  13      106.95       69.82     11.72 o 
  -4  10  13        3.96        4.62      3.16 o 
  -3  10  13      235.32      214.08     22.73 o 
  -2  10  13      271.09      206.70     38.08 o 
  -1  10  13        3.76        7.50      7.42 o 
   0  10  13      352.22      381.58     15.60 o 
   1  10  13      322.19      360.68     12.47 o 
   2  10  13      289.91      323.35     12.70 o 
   3  10  13       73.99       60.47      7.40 o 
   4  10  13       40.40       41.29      5.64 o 
   5  10  13      145.08      148.83     13.90 o 
   6  10  13      176.30      213.28     20.45 o 
   7  10  13      136.81      136.95     18.93 o 
  -7  11  13        3.29       14.26      8.32 o 
  -6  11  13        1.92       -3.26      4.30 o 
  -5  11  13       46.47       30.02      9.37 o 
  -4  11  13      127.81       88.21     13.13 o 
  -3  11  13      198.76      224.24     15.47 o 
  -2  11  13      138.55      183.50     11.51 o 
  -1  11  13      537.07      563.81     18.51 o 
   0  11  13       81.36       79.72     13.49 o 
   1  11  13        3.49        2.65      4.26 o 
   2  11  13      439.52      444.16     12.53 o 
   3  11  13      761.04      862.49     19.39 o 
   4  11  13      240.70      259.63     17.41 o 
   5  11  13      190.09      203.91     17.82 o 
   6  11  13      165.72      237.25     31.10 o 
  -6  12  13      130.56      138.26     31.14 o 
  -5  12  13      108.71       99.40     31.56 o 
  -4  12  13       15.96        9.63      9.10 o 
  -3  12  13      506.27      584.01     20.61 o 
  -2  12  13      693.89      772.36     22.61 o 
  -1  12  13       78.22       98.34     10.32 o 
   0  12  13        3.15        4.40      5.88 o 
   1  12  13      320.40      359.86     16.61 o 
   2  12  13      192.88      202.33     10.92 o 
   3  12  13       91.11       93.52      8.71 o 
   4  12  13       40.06       44.00      9.52 o 
   5  12  13       67.81       65.10     14.39 o 
   6  12  13      118.06      119.54     15.43 o 
  -6  13  13      189.85      224.45     19.61 o 
  -5  13  13      206.74      205.47     24.64 o 
  -4  13  13      136.26      155.20     14.01 o 
  -3  13  13       87.39       68.00     11.39 o 
  -2  13  13      331.49      379.96     15.99 o 
  -1  13  13      329.96      343.04     13.61 o 
   0  13  13        1.22        6.05      5.95 o 
   1  13  13      314.40      331.71     17.56 o 
   2  13  13      375.33      432.12     19.61 o 
   3  13  13       69.03       65.15     10.24 o 
   4  13  13        3.67        7.52      7.34 o 
   5  13  13      230.64      274.87     25.21 o 
   6  13  13        8.79        3.96      8.38 o 
  -6  14  13      325.57      391.76     34.01 o 
  -5  14  13       46.61       28.31     27.89 o 
  -4  14  13      155.21      169.33     17.46 o 
  -3  14  13       33.82       36.64     10.73 o 
  -2  14  13     1156.59     1324.97     30.24 o 
  -1  14  13       84.75      103.70     11.19 o 
   0  14  13      384.36      440.34     17.19 o 
   1  14  13       32.76       38.22      8.47 o 
   2  14  13     1002.55     1120.16     27.64 o 
   3  14  13       26.61       40.23     10.47 o 
   4  14  13      162.77      197.27     13.31 o 
   5  14  13        6.23       -1.88     11.67 o 
  -5  15  13       35.55       31.56     17.71 o 
  -4  15  13      136.96      156.11     15.42 o 
  -3  15  13      191.22      223.49     16.87 o 
  -2  15  13      157.16      197.71     19.81 o 
  -1  15  13       19.12        5.91      9.70 o 
   0  15  13        0.60        0.47      7.78 o 
   1  15  13       23.06       24.86      9.08 o 
   2  15  13       34.27       38.43     10.60 o 
   3  15  13       30.23       38.06     15.78 o 
   4  15  13        0.22        3.21      8.55 o 
   5  15  13       34.61       33.96     14.78 o 
  -4  16  13        2.78        1.13     10.04 o 
  -3  16  13      100.47       96.60     14.19 o 
  -2  16  13       24.80       17.06      8.15 o 
  -1  16  13      233.46      248.46     21.20 o 
   0  16  13       57.25       56.30      9.61 o 
   1  16  13      152.16      150.42     15.90 o 
   2  16  13      190.84      217.05     13.95 o 
   3  16  13      435.71      556.60     22.04 o 
   4  16  13        6.86        4.81      9.11 o 
  -3  17  13      154.44      198.00     17.36 o 
  -2  17  13        4.69        2.14     10.42 o 
  -1  17  13       41.22       35.19      9.24 o 
   0  17  13        4.43        7.08      9.31 o 
   1  17  13        0.92        3.12      6.80 o 
   2  17  13       60.43       58.36     13.95 o 
   3  17  13        0.54        1.15      7.90 o 
  -2  18  13       61.47       64.19     13.87 o 
  -1  18  13       35.62       32.90     10.38 o 
   0  18  13       72.24       56.88     10.23 o 
   1  18  13        2.12        7.58      8.67 o 
   2  18  13       11.15        6.72      8.43 o 
  -8   0  14        0.94        2.06     13.41 o 
  -6   0  14     1650.28     1751.20     51.44 o 
  -4   0  14      148.04      177.43     10.12 o 
  -2   0  14     1821.14     1805.58    117.05 o 
   0   0  14     2739.53     2644.08     40.85 o 
   2   0  14     2168.29     2158.06     29.24 o 
   4   0  14     1590.88     1596.12     27.47 o 
   6   0  14      323.45      305.77     20.91 o 
   8   0  14       49.96       44.46     13.43 o 
  -8   1  14        0.49        1.54      6.31 o 
  -7   1  14        2.35        3.11      6.80 o 
  -6   1  14      231.39      279.87     12.17 o 
  -5   1  14      402.31      377.60     19.18 o 
  -4   1  14      510.29      492.92     23.94 o 
  -3   1  14      494.28      539.03     10.59 o 
  -2   1  14     1298.74     1251.11     48.81 o 
  -1   1  14      621.02      632.77     12.72 o 
   0   1  14      129.91      130.75      6.02 o 
   1   1  14       26.71       32.84      3.78 o 
   2   1  14      923.22      880.15     11.93 o 
   3   1  14        1.63        4.02      2.97 o 
   4   1  14       17.78       10.07      4.69 o 
   5   1  14       25.51       26.83      5.36 o 
   6   1  14      188.80      177.31      8.78 o 
   7   1  14        0.61        8.46      5.63 o 
   8   1  14        7.99       10.85      6.32 o 
  -8   2  14       17.77       19.63      9.14 o 
  -7   2  14        1.23        0.52      5.76 o 
  -6   2  14      665.31      753.20     18.87 o 
  -5   2  14      224.81      241.41     14.47 o 
  -4   2  14        2.19        0.86      3.22 o 
  -3   2  14      593.04      592.42     12.00 o 
  -2   2  14      217.45      188.01     20.14 o 
  -1   2  14      547.20      507.83      9.11 o 
   0   2  14        6.38        9.03      2.37 o 
   1   2  14     1523.78     1533.02     15.33 o 
   2   2  14      313.10      320.42      6.77 o 
   3   2  14     1685.95     1669.68     18.68 o 
   4   2  14      267.10      275.59      7.73 o 
   5   2  14      388.63      404.81     12.49 o 
   6   2  14      151.34      181.42     10.66 o 
   7   2  14      194.81      190.34     10.44 o 
   8   2  14       16.34       12.08      7.03 o 
  -8   3  14       20.57       19.59      8.07 o 
  -7   3  14        2.33       -1.24      6.02 o 
  -6   3  14       34.90       25.80      5.01 o 
  -5   3  14      111.61      105.74      7.94 o 
  -4   3  14        0.47        1.77      2.63 o 
  -3   3  14        6.82       12.70      3.08 o 
  -2   3  14       10.48       12.57      2.43 o 
  -1   3  14      600.51      573.61     10.35 o 
   0   3  14       94.40       93.10      4.64 o 
   1   3  14        4.47        3.66      2.67 o 
   2   3  14      394.52      384.93      6.75 o 
   3   3  14       10.42       13.23      4.86 o 
   4   3  14       77.27       92.57      6.04 o 
   5   3  14       25.67       25.97      5.49 o 
   6   3  14     1246.77     1352.90     35.50 o 
   7   3  14      181.09      197.23     10.65 o 
   8   3  14        4.86        1.51      5.46 o 
  -8   4  14        0.09        7.50      7.31 o 
  -7   4  14      160.74      181.81     20.18 o 
  -6   4  14      116.30      134.23      8.30 o 
  -5   4  14      581.40      575.70     17.08 o 
  -4   4  14      197.33      180.48      5.88 o 
  -3   4  14      713.84      768.53     11.57 o 
  -2   4  14        0.61        3.73      2.41 o 
  -1   4  14       53.84       49.10      3.96 o 
   0   4  14      132.82      125.93      4.90 o 
   1   4  14        8.04       10.13      3.26 o 
   2   4  14     1319.95     1298.64     15.75 o 
   3   4  14       15.16       14.06      4.31 o 
   4   4  14      184.65      171.79      7.15 o 
   5   4  14      180.28      180.12     10.59 o 
   6   4  14       88.67      111.24      8.13 o 
   7   4  14      173.08      173.57     10.88 o 
   8   4  14       79.57       65.15      8.73 o 
  -8   5  14        1.44        1.62      6.06 o 
  -7   5  14        1.43       -0.90      5.14 o 
  -6   5  14      267.51      273.96     17.99 o 
  -5   5  14      131.43      131.69      8.63 o 
  -4   5  14       17.81        9.01      3.60 o 
  -3   5  14       53.52       56.48      4.15 o 
  -2   5  14       15.66       16.86      3.08 o 
  -1   5  14      599.43      585.05      8.82 o 
   0   5  14      632.74      638.55     10.81 o 
   1   5  14      137.28      130.45      4.89 o 
   2   5  14      137.76      139.98      4.61 o 
   3   5  14      844.93      833.34     12.70 o 
   4   5  14      176.04      192.55      7.43 o 
   5   5  14      709.31      725.71     17.57 o 
   6   5  14       48.69       41.90      6.18 o 
   7   5  14      108.28      118.78     10.03 o 
  -8   6  14       75.93       65.75     11.80 o 
  -7   6  14      258.29      279.34     19.23 o 
  -6   6  14        9.04       -3.39      4.22 o 
  -5   6  14      302.45      314.67     12.17 o 
  -4   6  14      407.04      411.28     13.51 o 
  -3   6  14      342.20      377.22     13.93 o 
  -2   6  14       21.35       19.62      2.16 o 
  -1   6  14      642.96      620.54     21.59 o 
   0   6  14      298.91      270.77      5.46 o 
   1   6  14     2990.27     2956.30     28.40 o 
   2   6  14        2.98        3.12      3.10 o 
   3   6  14     1166.85     1188.93     20.11 o 
   4   6  14      381.06      365.60     12.58 o 
   5   6  14      817.17      830.72     25.76 o 
   6   6  14        0.63        2.35      4.21 o 
   7   6  14       37.11       49.21      7.20 o 
  -7   7  14       42.35       25.53      5.91 o 
  -6   7  14       27.74       29.98      6.61 o 
  -5   7  14      678.15      683.04     22.00 o 
  -4   7  14      602.41      647.48     27.01 o 
  -3   7  14       25.24       22.47      4.41 o 
  -2   7  14        1.04        2.65      2.08 o 
  -1   7  14       13.48       18.61      3.25 o 
   0   7  14       75.61       71.93      4.24 o 
   1   7  14       37.03       36.80      3.87 o 
   2   7  14        3.19        4.39      2.32 o 
   3   7  14       20.34       23.76      4.11 o 
   4   7  14      129.89      138.24      7.37 o 
   5   7  14        4.98        7.24      4.29 o 
   6   7  14        3.57       -2.26      4.65 o 
   7   7  14       23.96       26.78      5.95 o 
  -7   8  14        1.23       -0.33      3.85 o 
  -6   8  14       34.28       29.67      5.83 o 
  -5   8  14        3.47        3.83      4.23 o 
  -4   8  14      788.07      801.14     23.98 o 
  -3   8  14        3.20        4.32      3.15 o 
  -2   8  14      605.91      529.58     32.08 o 
  -1   8  14        2.23        0.75      1.84 o 
   0   8  14     2076.05     2096.94     38.67 o 
   1   8  14      424.02      391.77     17.39 o 
   2   8  14     1051.46     1029.40     25.93 o 
   3   8  14       44.74       34.01      4.31 o 
   4   8  14      975.89      966.72     43.32 o 
   5   8  14       19.00       15.60      4.57 o 
   6   8  14      162.84      163.09     13.00 o 
   7   8  14        1.36        6.93      4.96 o 
  -7   9  14      126.99      115.15     17.46 o 
  -6   9  14        5.08       11.24      5.04 o 
  -5   9  14        3.27        4.06      5.18 o 
  -4   9  14       74.59       69.45      6.69 o 
  -3   9  14      155.24      142.84     14.49 o 
  -2   9  14        3.18        5.84      3.03 o 
  -1   9  14       50.90       35.51      2.87 o 
   0   9  14      549.73      551.56     16.26 o 
   1   9  14       21.12       10.95      2.64 o 
   2   9  14      245.53      230.88     13.52 o 
   3   9  14        0.99        2.34      2.62 o 
   4   9  14      510.87      455.84     40.17 o 
   5   9  14      128.65      125.14     14.66 o 
   6   9  14        2.35        1.16      5.83 o 
   7   9  14       93.40       93.29     15.35 o 
  -7  10  14        9.15       10.40      8.04 o 
  -6  10  14       15.34        6.09      3.98 o 
  -5  10  14        0.47        4.38      3.98 o 
  -4  10  14      311.19      267.44     37.59 o 
  -3  10  14       16.83       16.39      6.02 o 
  -2  10  14      349.43      273.90     53.94 o 
  -1  10  14      274.76      287.25     14.52 o 
   0  10  14      110.28      134.81     10.60 o 
   1  10  14      124.87      124.68      9.89 o 
   2  10  14       70.96       80.23      9.15 o 
   3  10  14      270.96      269.76     12.36 o 
   4  10  14       67.08       67.55     11.23 o 
   5  10  14        1.50        1.12      6.93 o 
   6  10  14       43.58       30.05     10.19 o 
  -6  11  14       65.77       42.66      7.27 o 
  -5  11  14        2.67       10.71      9.98 o 
  -4  11  14        5.28       -0.14      7.45 o 
  -3  11  14        0.55       -1.17      6.17 o 
  -2  11  14      190.14      148.54     32.20 o 
  -1  11  14        3.98        3.77      5.52 o 
   0  11  14      523.39      559.29     17.20 o 
   1  11  14       79.53      101.25      8.82 o 
   2  11  14       12.48       11.14      7.01 o 
   3  11  14       79.11       89.66      8.89 o 
   4  11  14      235.66      264.57     19.05 o 
   5  11  14      217.59      254.96     18.48 o 
   6  11  14        0.37        3.20     10.55 o 
  -6  12  14       22.57        5.72     10.06 o 
  -5  12  14       97.09      121.71     13.04 o 
  -4  12  14       89.03      118.16     15.56 o 
  -3  12  14      250.10      303.31     20.21 o 
  -2  12  14      390.01      444.33     27.72 o 
  -1  12  14       41.66       48.35      9.43 o 
   0  12  14      307.55      356.07     13.47 o 
   1  12  14       76.88       91.23     12.48 o 
   2  12  14      123.76      129.23     10.34 o 
   3  12  14      178.85      212.51     12.46 o 
   4  12  14      324.50      394.92     35.08 o 
   5  12  14       19.27       17.36     14.81 o 
   6  12  14       40.30       44.64     11.81 o 
  -6  13  14       16.52       15.77     14.02 o 
  -5  13  14        1.60        4.02      8.74 o 
  -4  13  14       65.16       59.49     13.29 o 
  -3  13  14       10.44       36.45     16.77 o 
  -2  13  14       50.95       54.16     10.57 o 
  -1  13  14       26.11       29.09     10.03 o 
   0  13  14       79.98       82.48     12.73 o 
   1  13  14      329.18      331.94     15.05 o 
   2  13  14       32.12       42.86     10.08 o 
   3  13  14        1.21        2.51      6.82 o 
   4  13  14       26.70       26.93      9.51 o 
   5  13  14      132.48      135.84     18.17 o 
  -5  14  14       28.31       30.72     11.36 o 
  -4  14  14       24.08       31.01     14.71 o 
  -3  14  14      255.82      292.98     23.66 o 
  -2  14  14        8.73       13.77     10.02 o 
  -1  14  14      732.97      826.99     23.88 o 
   0  14  14        4.09        9.96     11.64 o 
   1  14  14      603.40      661.53     25.15 o 
   2  14  14       24.51       34.53     10.52 o 
   3  14  14      417.04      520.19     24.26 o 
   4  14  14       87.30      102.90     24.13 o 
   5  14  14      162.73      196.34     20.51 o 
  -4  15  14       15.52       30.45     13.38 o 
  -3  15  14      285.41      328.02     30.06 o 
  -2  15  14      116.06      121.45     13.68 o 
  -1  15  14      122.33      138.75     15.96 o 
   0  15  14       34.14       41.90     10.39 o 
   1  15  14      233.51      293.46     23.09 o 
   2  15  14        4.25       -2.29      6.62 o 
   3  15  14        0.67       -2.54      8.19 o 
   4  15  14       62.12       82.42     12.76 o 
  -4  16  14      124.33      151.18     16.62 o 
  -3  16  14        3.77       13.58     12.68 o 
  -2  16  14      588.61      666.52     28.61 o 
  -1  16  14      115.22      135.19     13.62 o 
   0  16  14      295.77      326.38     17.57 o 
   1  16  14        4.65       16.79     10.91 o 
   2  16  14      201.72      236.74     19.63 o 
   3  16  14        3.94        6.65      8.19 o 
  -3  17  14       19.28       33.21     20.08 o 
  -2  17  14       45.34       31.42     18.98 o 
  -1  17  14       10.09        8.63      8.01 o 
   0  17  14       30.22       25.73     14.73 o 
   1  17  14       10.49       12.69      9.21 o 
   2  17  14       75.10       60.42     14.30 o 
  -1  18  14       30.26       33.00     15.96 o 
   0  18  14        2.65        9.52      8.80 o 
  -7   0  15       67.05       72.13     14.86 o 
  -5   0  15      797.26      937.28     33.59 o 
  -3   0  15      190.44      206.83     14.76 o 
  -1   0  15     2232.47     2191.03     52.61 o 
   1   0  15      631.47      603.45     13.02 o 
   3   0  15     3274.27     3263.18     47.14 o 
   5   0  15      698.97      739.17     35.97 o 
   7   0  15     1032.09     1100.59     27.04 o 
  -8   1  15      170.24      160.49     12.60 o 
  -7   1  15       10.78        9.46      8.88 o 
  -6   1  15      208.59      236.69     11.65 o 
  -5   1  15      267.75      293.84     11.07 o 
  -4   1  15       51.79       59.29      9.31 o 
  -3   1  15      713.45      746.36     17.93 o 
  -2   1  15      233.75      208.39     24.25 o 
  -1   1  15       39.89       46.46      4.47 o 
   0   1  15      378.58      356.26      6.83 o 
   1   1  15     1811.21     1794.65     18.23 o 
   2   1  15        9.80        6.36      3.04 o 
   3   1  15       47.59       46.72      4.33 o 
   4   1  15       71.37       90.00      6.35 o 
   5   1  15      362.25      393.47     17.76 o 
   6   1  15      195.20      206.43      9.37 o 
   7   1  15        0.50       -0.06      7.18 o 
  -8   2  15       88.31      110.22     17.28 o 
  -7   2  15       10.79       20.30      8.19 o 
  -6   2  15       97.15      116.82     10.27 o 
  -5   2  15     1048.30     1149.47     20.83 o 
  -4   2  15      299.33      319.13     16.64 o 
  -3   2  15        7.28        2.01      4.00 o 
  -2   2  15     1513.64     1199.56    201.48 o 
  -1   2  15      816.86      806.14     20.71 o 
   0   2  15     1511.91     1485.12     20.26 o 
   1   2  15       22.17       17.47      3.30 o 
   2   2  15      258.98      258.26      8.37 o 
   3   2  15     1020.27     1050.40     14.01 o 
   4   2  15       35.80       34.75      4.98 o 
   5   2  15       15.97       11.07      4.94 o 
   6   2  15      178.79      203.54     11.79 o 
   7   2  15       39.33       32.73      6.72 o 
  -8   3  15        7.84        7.53      6.86 o 
  -7   3  15       11.81       12.92      8.27 o 
  -6   3  15        7.08        3.61      4.84 o 
  -5   3  15       11.85       10.23      4.35 o 
  -4   3  15       10.98        8.14      3.75 o 
  -3   3  15      218.17      218.11     14.17 o 
  -2   3  15       64.47       69.74      6.15 o 
  -1   3  15       62.23       68.55      3.95 o 
   0   3  15      739.78      732.27      9.79 o 
   1   3  15        1.09        1.58      2.43 o 
   2   3  15      736.68      742.10     10.28 o 
   3   3  15        1.83        2.96      3.89 o 
   4   3  15     1342.41     1346.43     20.72 o 
   5   3  15     1255.28     1283.27     20.01 o 
   6   3  15      108.82      113.79      7.18 o 
   7   3  15      175.38      174.01     10.43 o 
  -8   4  15       74.56       60.53     11.28 o 
  -7   4  15        5.21        9.54      6.03 o 
  -6   4  15      120.75      128.81      9.46 o 
  -5   4  15      782.03      757.41     35.52 o 
  -4   4  15      147.92      172.75     12.57 o 
  -3   4  15      127.79      134.06      5.94 o 
  -2   4  15      217.66      218.19     18.98 o 
  -1   4  15      135.65      143.38      8.10 o 
   0   4  15      373.43      360.75      6.75 o 
   1   4  15      750.63      731.91     10.55 o 
   2   4  15      780.91      766.82     13.37 o 
   3   4  15      384.35      387.32      8.71 o 
   4   4  15      753.24      744.47     15.82 o 
   5   4  15       42.94       48.81      6.70 o 
   6   4  15      284.43      305.06     13.77 o 
   7   4  15       91.11       82.59     10.60 o 
  -7   5  15       19.41       20.79      6.63 o 
  -6   5  15       32.77       25.91      5.17 o 
  -5   5  15        0.55        4.78      4.43 o 
  -4   5  15      615.78      588.74     12.76 o 
  -3   5  15      288.38      278.82     13.87 o 
  -2   5  15      647.35      599.76     58.59 o 
  -1   5  15       49.53       37.97      3.70 o 
   0   5  15      328.32      323.95      6.47 o 
   1   5  15      139.39      131.29      5.07 o 
   2   5  15       23.43       25.84      4.15 o 
   3   5  15     1000.11      986.33     13.78 o 
   4   5  15      121.01      131.68      7.49 o 
   5   5  15       63.05       58.09      5.89 o 
   6   5  15       57.04       74.48      7.43 o 
   7   5  15        1.72        6.43      5.87 o 
  -7   6  15      146.41      155.81     13.10 o 
  -6   6  15      461.64      428.97     25.75 o 
  -5   6  15        5.25        5.18      3.71 o 
  -4   6  15      975.78     1025.57     20.47 o 
  -3   6  15      617.78      603.64     12.39 o 
  -2   6  15      622.25      614.96     54.33 o 
  -1   6  15        1.09        1.11      2.78 o 
   0   6  15      334.40      334.92     12.48 o 
   1   6  15      985.20      939.78     17.07 o 
   2   6  15      121.08      124.88      4.78 o 
   3   6  15      256.62      249.25     10.94 o 
   4   6  15      939.92      944.73     18.70 o 
   5   6  15        6.91        9.20      5.98 o 
   6   6  15      224.19      226.31     22.49 o 
   7   6  15        7.41       10.97      5.52 o 
  -7   7  15       54.63       33.84      8.33 o 
  -6   7  15       65.01       65.62     12.98 o 
  -5   7  15      125.75      132.16      8.50 o 
  -4   7  15      293.45      290.76     10.91 o 
  -3   7  15       61.22       59.91      5.61 o 
  -2   7  15       45.50       39.56      3.37 o 
  -1   7  15      513.11      483.76     16.54 o 
   0   7  15        1.30        2.05      2.67 o 
   1   7  15      156.12      147.24      5.06 o 
   2   7  15       91.41       83.14      5.74 o 
   3   7  15      279.70      272.16     16.13 o 
   4   7  15       32.40       38.98      4.25 o 
   5   7  15        6.32        4.80      4.30 o 
   6   7  15       43.63       35.15      6.02 o 
   7   7  15        0.62        1.85      4.27 o 
  -7   8  15      153.33      129.09     21.59 o 
  -6   8  15       10.35        6.18      5.51 o 
  -5   8  15      158.94      161.09     13.69 o 
  -4   8  15       15.74       11.02      4.26 o 
  -3   8  15     1350.82     1269.53     95.82 o 
  -2   8  15        3.07        2.39      2.34 o 
  -1   8  15      535.72      492.09     23.24 o 
   0   8  15      516.31      521.47     13.76 o 
   1   8  15     2330.67     2325.30     61.79 o 
   2   8  15       10.91       10.08      3.00 o 
   3   8  15      449.95      404.20     25.55 o 
   4   8  15      243.58      224.48     18.74 o 
   5   8  15      719.58      693.62     51.49 o 
   6   8  15       25.90       18.20      4.89 o 
  -7   9  15       60.79       52.12      9.23 o 
  -6   9  15      116.56      108.28     11.77 o 
  -5   9  15      194.08      178.15     19.33 o 
  -4   9  15        0.49       -1.59      3.20 o 
  -3   9  15       85.79       75.50     11.75 o 
  -2   9  15       15.19       14.81      3.39 o 
  -1   9  15      435.82      404.23     30.31 o 
   0   9  15      149.47      125.48     25.13 o 
   1   9  15       96.76      114.08      9.04 o 
   2   9  15        7.02        2.85      3.24 o 
   3   9  15      240.88      256.06     13.11 o 
   4   9  15      292.01      328.64     22.21 o 
   5   9  15       57.90       59.95     14.34 o 
   6   9  15        0.03        0.82      7.51 o 
  -6  10  15       25.99       15.73      6.43 o 
  -5  10  15        3.73       -1.86      3.74 o 
  -4  10  15       48.85       24.29     13.96 o 
  -3  10  15      665.11      739.69     22.57 o 
  -2  10  15      736.79      785.99     22.76 o 
  -1  10  15        1.27        4.01      4.05 o 
   0  10  15      182.55      197.86     15.14 o 
   1  10  15      219.47      243.85     12.24 o 
   2  10  15      569.15      584.46     17.54 o 
   3  10  15       49.06       56.32     12.37 o 
   4  10  15       20.84       35.11     12.20 o 
   5  10  15      116.55      135.65     16.97 o 
   6  10  15       67.05       61.92     13.60 o 
  -6  11  15      160.28      173.88     16.80 o 
  -5  11  15        3.46       10.37      8.02 o 
  -4  11  15       26.87       37.69      9.65 o 
  -3  11  15        4.77        7.32     10.05 o 
  -2  11  15      244.71      278.39     19.50 o 
  -1  11  15      101.15       80.08     12.43 o 
   0  11  15       15.16       17.24      6.96 o 
   1  11  15       38.97       45.09      8.59 o 
   2  11  15      453.53      496.65     20.21 o 
   3  11  15      129.13      143.54     10.48 o 
   4  11  15       88.96       75.40     17.91 o 
   5  11  15        1.36        5.72      8.83 o 
   6  11  15      143.69      139.43     21.84 o 
  -6  12  15      194.44      174.85     23.66 o 
  -5  12  15        8.51       16.57     10.00 o 
  -4  12  15        1.09       -2.54     11.64 o 
  -3  12  15      434.71      481.66     29.83 o 
  -2  12  15       32.96       54.06     10.35 o 
  -1  12  15        0.38        8.07      8.00 o 
   0  12  15       27.94       39.28     11.07 o 
   1  12  15      263.33      319.95     17.83 o 
   2  12  15       62.94       65.82     10.38 o 
   3  12  15       15.05       19.28      7.43 o 
   4  12  15        9.52       13.72      8.80 o 
   5  12  15       45.22       35.70     12.13 o 
  -5  13  15        1.08       18.08      9.91 o 
  -4  13  15        4.54       14.41     12.15 o 
  -3  13  15        2.24       -3.45     10.40 o 
  -2  13  15      547.54      615.46     19.23 o 
  -1  13  15      188.99      201.30     12.37 o 
   0  13  15        1.17        3.79      6.72 o 
   1  13  15       19.39       17.07      9.18 o 
   2  13  15      471.89      596.77     28.82 o 
   3  13  15       46.72       60.88     11.76 o 
   4  13  15       74.03       95.00     14.15 o 
   5  13  15       41.47       39.00     18.44 o 
  -4  14  15      123.59      153.54     29.14 o 
  -3  14  15       54.60       85.47     15.47 o 
  -2  14  15      491.22      564.64     19.45 o 
  -1  14  15       19.93       26.52      9.99 o 
   0  14  15      766.43      898.47     25.43 o 
   1  14  15       64.28       74.47     12.78 o 
   2  14  15      858.36      997.29     29.50 o 
   3  14  15      106.25      127.18     17.19 o 
   4  14  15      259.33      293.21     28.32 o 
  -4  15  15       13.30       12.00     12.85 o 
  -3  15  15       81.59       97.67     14.58 o 
  -2  15  15      153.91      195.05     14.00 o 
  -1  15  15        1.87        6.57     10.24 o 
   0  15  15        1.04        0.99      6.65 o 
   1  15  15       35.01       47.32     13.33 o 
   2  15  15      132.57      159.94     15.53 o 
   3  15  15        0.17        1.60     10.98 o 
  -3  16  15       55.24       33.79     14.71 o 
  -2  16  15       45.28       41.21     12.38 o 
  -1  16  15      477.95      571.17     20.52 o 
   0  16  15       17.37       14.71      9.85 o 
   1  16  15      228.24      268.20     15.88 o 
   2  16  15        0.52       -0.58      6.63 o 
  -1  17  15      207.55      244.03     15.61 o 
   0  17  15        2.38        6.11      8.74 o 
   1  17  15      156.50      194.57     16.74 o 
  -6   0  16     1033.49     1163.57     32.78 o 
  -4   0  16      912.02      997.12     45.33 o 
  -2   0  16     1442.85     1440.08    131.48 o 
   0   0  16     2340.53     2298.93     43.46 o 
   2   0  16     1350.46     1347.61     23.04 o 
   4   0  16      953.27     1030.20     38.74 o 
   6   0  16        8.88       12.30      7.86 o 
  -7   1  16       45.99       41.97      8.72 o 
  -6   1  16      465.52      505.92     19.10 o 
  -5   1  16       25.67       27.40      6.58 o 
  -4   1  16       19.70       19.02      6.14 o 
  -3   1  16       37.07       42.15      7.07 o 
  -2   1  16     1379.59     1267.60    128.81 o 
  -1   1  16        2.00        3.39      2.46 o 
   0   1  16       41.86       45.44      4.17 o 
   1   1  16        0.85       -2.84      2.96 o 
   2   1  16      290.83      278.30      8.84 o 
   3   1  16       34.38       38.29      4.48 o 
   4   1  16      100.45      113.37      7.60 o 
   5   1  16       23.26       24.10      4.93 o 
   6   1  16      488.79      500.50     14.78 o 
   7   1  16        3.46        0.42      6.65 o 
  -7   2  16       80.12       67.01      8.72 o 
  -6   2  16      226.78      216.40     11.27 o 
  -5   2  16       49.84       43.58      8.54 o 
  -4   2  16        2.96        2.45      2.88 o 
  -3   2  16      576.66      634.54     26.57 o 
  -2   2  16       30.79       29.94      4.87 o 
  -1   2  16      379.97      350.50     15.40 o 
   0   2  16       44.55       34.71      3.92 o 
   1   2  16      220.33      212.12      7.03 o 
   2   2  16       26.73       23.74      4.06 o 
   3   2  16      717.92      700.10     11.28 o 
   4   2  16      529.63      529.21     20.28 o 
   5   2  16      233.57      245.77     12.30 o 
   6   2  16      454.33      452.26     14.44 o 
   7   2  16       36.37       34.40      7.31 o 
  -7   3  16       24.84       23.21      8.60 o 
  -6   3  16       21.07       20.23      6.14 o 
  -5   3  16       48.06       35.83      5.29 o 
  -4   3  16       26.23       27.63      5.10 o 
  -3   3  16      157.54      161.71     15.28 o 
  -2   3  16      659.87      563.92     52.75 o 
  -1   3  16      655.57      615.69     32.62 o 
   0   3  16      174.90      170.53      8.48 o 
   1   3  16      699.65      694.65      9.44 o 
   2   3  16      447.20      440.17      9.38 o 
   3   3  16      480.79      461.15     13.36 o 
   4   3  16       65.07       56.16      6.87 o 
   5   3  16      119.58      112.74      8.99 o 
   6   3  16      195.69      220.12     13.59 o 
   7   3  16      404.51      418.23     14.77 o 
  -7   4  16       94.62       98.28      9.89 o 
  -6   4  16       48.40       49.77      9.94 o 
  -5   4  16       27.57       24.21      5.21 o 
  -4   4  16        8.85       12.63      4.61 o 
  -3   4  16      548.09      562.85     11.84 o 
  -2   4  16      403.89      333.57     36.58 o 
  -1   4  16      163.80      163.86      7.68 o 
   0   4  16        6.76        1.84      2.36 o 
   1   4  16       69.91       77.51      4.56 o 
   2   4  16        7.13        5.64      3.11 o 
   3   4  16       20.03       23.92      4.24 o 
   4   4  16        6.95        4.23      4.71 o 
   5   4  16      222.44      232.69      9.55 o 
   6   4  16       52.78       63.96      6.33 o 
   7   4  16      152.34      133.13      9.72 o 
  -7   5  16       89.43       99.17     18.86 o 
  -6   5  16      125.96      126.65     19.53 o 
  -5   5  16      239.79      205.56     10.23 o 
  -4   5  16        0.14       -1.60      3.81 o 
  -3   5  16       20.23       24.06      4.20 o 
  -2   5  16      189.28      168.72     15.39 o 
  -1   5  16      366.64      347.20     17.02 o 
   0   5  16      257.29      249.55      7.71 o 
   1   5  16      426.56      431.49     12.59 o 
   2   5  16      183.32      174.14      6.87 o 
   3   5  16      100.96      117.02      5.02 o 
   4   5  16      837.81      853.98     14.61 o 
   5   5  16      127.16      133.83      7.91 o 
   6   5  16        9.42        6.04      7.48 o 
   7   5  16      192.35      170.98     10.60 o 
  -7   6  16       55.81       67.55     10.04 o 
  -6   6  16        1.07       -2.25      4.59 o 
  -5   6  16      122.43      118.16     10.34 o 
  -4   6  16       11.61       11.95      5.56 o 
  -3   6  16     1156.88     1221.97     37.45 o 
  -2   6  16       10.66       12.99      2.90 o 
  -1   6  16      613.68      578.62     36.06 o 
   0   6  16      333.97      334.88     14.36 o 
   1   6  16     1435.58     1408.21     32.96 o 
   2   6  16        7.32        9.63      3.16 o 
   3   6  16      343.66      338.52     11.70 o 
   4   6  16       45.63       55.71      5.91 o 
   5   6  16      276.74      258.80     11.83 o 
   6   6  16       12.02        9.00      6.10 o 
  -7   7  16        3.17      -12.53     12.53 o 
  -6   7  16        5.45        8.30      4.40 o 
  -5   7  16      274.65      229.81     14.47 o 
  -4   7  16      455.09      465.55     21.18 o 
  -3   7  16      442.93      411.75     22.50 o 
  -2   7  16        3.33        1.77      2.45 o 
  -1   7  16      552.22      513.70     37.12 o 
   0   7  16      395.36      400.56     21.48 o 
   1   7  16      157.99      132.10      6.75 o 
   2   7  16       53.70       54.83      4.59 o 
   3   7  16       14.50        4.72      3.69 o 
   4   7  16      222.87      233.92      8.90 o 
   5   7  16        4.37        7.36      4.53 o 
   6   7  16       52.57       38.94      6.10 o 
  -6   8  16       86.88       71.65      9.61 o 
  -5   8  16        7.57        4.13      3.58 o 
  -4   8  16      747.19      690.89     48.15 o 
  -3   8  16       77.76       63.43     14.49 o 
  -2   8  16     1097.21     1078.73     68.94 o 
  -1   8  16      152.29      101.40     11.56 o 
   0   8  16     1264.15     1288.59     37.57 o 
   1   8  16        9.54        1.22      3.53 o 
   2   8  16      351.95      334.31     29.33 o 
   3   8  16        6.57        8.69      3.86 o 
   4   8  16      168.53      160.20     11.21 o 
   5   8  16       77.51       68.51     14.56 o 
   6   8  16       35.37       40.37     12.38 o 
  -6   9  16       32.28       13.61      4.97 o 
  -5   9  16        0.06       -2.20      4.81 o 
  -4   9  16      611.44      701.60     34.41 o 
  -3   9  16       63.97       54.62     11.02 o 
  -2   9  16      251.13      260.78     11.98 o 
  -1   9  16      173.15      172.14     22.64 o 
   0   9  16      714.71      729.72     43.25 o 
   1   9  16        8.91       15.54      4.95 o 
   2   9  16        3.23       -1.94      5.02 o 
   3   9  16        0.93        4.23      6.36 o 
   4   9  16      234.23      265.91     33.10 o 
   5   9  16       73.92       83.21     15.63 o 
   6   9  16        3.34       -2.15     10.24 o 
  -6  10  16       11.21       11.09      7.31 o 
  -5  10  16      127.63      130.84     16.22 o 
  -4  10  16        7.53       11.02      7.63 o 
  -3  10  16      159.50      183.01     16.98 o 
  -2  10  16       15.45       16.85      9.19 o 
  -1  10  16      102.91       83.09     17.37 o 
   0  10  16      190.60      188.94     23.88 o 
   1  10  16       38.50       42.99      7.83 o 
   2  10  16      174.14      188.33     11.56 o 
   3  10  16       65.84       93.22     15.93 o 
   4  10  16       81.38       80.47     13.14 o 
   5  10  16       18.51       33.48     11.75 o 
  -5  11  16       11.94       13.25      9.37 o 
  -4  11  16        0.82       10.20     12.96 o 
  -3  11  16      169.91      208.61     22.50 o 
  -2  11  16       41.28       46.35     10.04 o 
  -1  11  16       20.84       22.06      4.36 o 
   0  11  16      317.46      374.41     19.04 o 
   1  11  16      101.62      100.73     13.48 o 
   2  11  16      207.85      226.55     14.40 o 
   3  11  16      125.50      132.79     14.07 o 
   4  11  16      846.37     1003.68     30.28 o 
   5  11  16       37.52       50.75     11.62 o 
  -5  12  16       24.13       12.06     12.76 o 
  -4  12  16      126.57      182.57     34.83 o 
  -3  12  16        0.95       11.02     10.16 o 
  -2  12  16      132.00      165.50     12.04 o 
  -1  12  16        4.82       10.49      7.95 o 
   0  12  16      273.73      307.15     15.76 o 
   1  12  16       44.41       52.11      9.48 o 
   2  12  16       54.95       61.23     10.90 o 
   3  12  16      129.13      112.52     20.81 o 
   4  12  16        1.23        8.61     10.99 o 
   5  12  16        1.97       -5.28     11.29 o 
  -4  13  16        1.23      -10.42     12.29 o 
  -3  13  16      333.34      358.37     39.34 o 
  -2  13  16        0.09       -0.63      9.32 o 
  -1  13  16        1.52       -2.69      7.89 o 
   0  13  16        0.65        4.86      7.22 o 
   1  13  16      180.75      235.16     16.01 o 
   2  13  16       37.48       31.07     10.92 o 
   3  13  16      172.46      211.49     13.58 o 
   4  13  16       20.25       21.92     10.33 o 
  -4  14  16       27.96       22.76     14.04 o 
  -3  14  16      130.95      138.99     15.73 o 
  -2  14  16        0.22        0.48      6.47 o 
  -1  14  16      341.18      403.01     26.28 o 
   0  14  16        6.44        9.77      7.84 o 
   1  14  16      399.52      470.51     21.56 o 
   2  14  16        0.10       -4.76      8.96 o 
   3  14  16      529.22      684.18     26.70 o 
  -3  15  16      149.40      191.45     17.89 o 
  -2  15  16       58.85       63.11     12.47 o 
  -1  15  16        6.03        7.20      9.91 o 
   0  15  16       33.40       29.05     13.10 o 
   1  15  16       57.04       63.38     14.60 o 
   2  15  16        0.65        0.40      8.04 o 
  -2  16  16       61.09       34.62     12.03 o 
  -1  16  16       11.37        9.62      9.89 o 
   0  16  16      124.39      116.11     20.63 o 
   1  16  16        2.00        5.24      8.49 o 
  -7   0  17       45.21       23.86     17.35 o 
  -5   0  17      793.82      869.01     29.80 o 
  -3   0  17      334.54      399.17     29.76 o 
  -1   0  17     2292.59     2307.95    104.67 o 
   1   0  17       47.30       46.35      5.41 o 
   3   0  17     2212.59     2279.71     40.05 o 
   5   0  17       84.90       63.02      9.98 o 
   7   0  17      154.31      173.06     20.72 o 
  -7   1  17       30.05       32.94      8.53 o 
  -6   1  17       83.88       77.56     10.18 o 
  -5   1  17      345.31      386.12     12.29 o 
  -4   1  17      125.29      133.23      9.25 o 
  -3   1  17      429.85      446.35     28.44 o 
  -2   1  17        7.60        6.68      5.14 o 
  -1   1  17      305.51      274.14     14.17 o 
   0   1  17        7.02        5.72      2.82 o 
   1   1  17       88.16       80.65      5.30 o 
   2   1  17       80.07       75.93      5.98 o 
   3   1  17       35.86       28.65      8.46 o 
   4   1  17        1.49        8.39      4.15 o 
   5   1  17       75.14       96.94      7.21 o 
   6   1  17       27.89       14.23      5.96 o 
  -7   2  17        3.79       -3.26      6.38 o 
  -6   2  17       28.64       20.80      8.00 o 
  -5   2  17      185.22      217.11     13.13 o 
  -4   2  17      297.44      343.21     12.49 o 
  -3   2  17       30.87       32.05      8.99 o 
  -2   2  17      176.43      152.06     39.55 o 
  -1   2  17      274.15      247.81     25.76 o 
   0   2  17      588.05      595.01     16.05 o 
   1   2  17      581.29      544.34      9.77 o 
   2   2  17      874.34      856.62     12.34 o 
   3   2  17      416.24      436.20     10.54 o 
   4   2  17      174.16      158.98      7.45 o 
   5   2  17        0.81        5.28      4.71 o 
   6   2  17      307.21      330.91     12.28 o 
  -7   3  17       23.61       21.02      7.67 o 
  -6   3  17      171.43      154.81     11.50 o 
  -5   3  17        1.59        1.60      5.22 o 
  -4   3  17      119.44      100.60      7.52 o 
  -3   3  17       20.64       11.65      4.38 o 
  -2   3  17       56.93       29.15      5.26 o 
  -1   3  17      372.44      339.06     22.41 o 
   0   3  17      438.31      401.08     15.08 o 
   1   3  17      310.29      304.72     11.49 o 
   2   3  17       57.88       72.41      4.84 o 
   3   3  17       62.87       64.18      5.75 o 
   4   3  17      249.99      254.97     10.10 o 
   5   3  17       83.02      106.21     12.18 o 
   6   3  17      152.69      168.16      8.66 o 
  -7   4  17       57.84       33.53      7.81 o 
  -6   4  17       44.03       22.89      9.16 o 
  -5   4  17       94.04       89.10      9.99 o 
  -4   4  17       48.64       44.00      6.20 o 
  -3   4  17        1.43       -0.83      3.13 o 
  -2   4  17       13.79       10.15      3.11 o 
  -1   4  17      699.18      695.53     19.18 o 
   0   4  17        2.13        0.31      3.90 o 
   1   4  17      121.52      122.79      6.65 o 
   2   4  17        6.07        0.79      3.70 o 
   3   4  17      262.20      243.13      8.36 o 
   4   4  17        9.12        4.92      3.85 o 
   5   4  17       38.11       41.17      5.88 o 
   6   4  17      283.08      287.01     22.85 o 
  -7   5  17       11.85        9.22      7.67 o 
  -6   5  17       14.30       24.68      8.68 o 
  -5   5  17       19.44       10.05      5.17 o 
  -4   5  17       14.96       21.81      5.15 o 
  -3   5  17        2.06        1.00      3.41 o 
  -2   5  17      162.92      125.89     20.64 o 
  -1   5  17      168.52      142.34     10.69 o 
   0   5  17      516.12      463.10     24.82 o 
   1   5  17        2.69       -0.55      2.81 o 
   2   5  17      211.64      215.45      7.01 o 
   3   5  17      143.14      141.83      7.75 o 
   4   5  17      383.62      351.74     12.12 o 
   5   5  17      468.90      461.94     27.83 o 
   6   5  17       49.51       53.64      8.68 o 
  -6   6  17       44.75       49.35      8.38 o 
  -5   6  17        1.90       -0.25      4.12 o 
  -4   6  17      182.09      178.35      9.73 o 
  -3   6  17      115.40      105.83      8.44 o 
  -2   6  17      934.29      821.35     71.15 o 
  -1   6  17      289.85      261.87     28.31 o 
   0   6  17     1467.79     1377.16     55.89 o 
   1   6  17      474.67      418.60     19.94 o 
   2   6  17      550.58      514.78     18.77 o 
   3   6  17       41.42       35.20      4.95 o 
   4   6  17      277.03      262.03     10.46 o 
   5   6  17      136.86      139.28     16.82 o 
   6   6  17       80.21       65.31      8.77 o 
  -6   7  17      124.56      106.39     17.57 o 
  -5   7  17      248.38      198.70     31.93 o 
  -4   7  17      212.11      180.67     22.61 o 
  -3   7  17      349.21      316.13     24.67 o 
  -2   7  17      128.00      119.69     15.34 o 
  -1   7  17       48.78       52.06      5.83 o 
   0   7  17      447.68      465.25     28.33 o 
   1   7  17      126.58      106.19     12.17 o 
   2   7  17        9.05        7.85      3.47 o 
   3   7  17       26.40       26.70      5.15 o 
   4   7  17        0.66        0.17      2.88 o 
   5   7  17       83.23       74.03      8.31 o 
   6   7  17      159.61      152.05      9.65 o 
  -6   8  17        8.43        9.31      5.26 o 
  -5   8  17        1.37        3.53      3.53 o 
  -4   8  17        0.13       -2.26      3.56 o 
  -3   8  17      473.93      421.18     45.45 o 
  -2   8  17        5.77       -1.94      3.30 o 
  -1   8  17      478.66      438.19     50.16 o 
   0   8  17        1.08       -0.44      4.31 o 
   1   8  17     2053.72     2125.34     53.38 o 
   2   8  17       18.71       18.29      6.92 o 
   3   8  17      318.51      336.47     25.93 o 
   4   8  17        1.20        3.78      5.99 o 
   5   8  17      211.01      241.32     22.28 o 
  -6   9  17      120.49       82.55     12.85 o 
  -5   9  17       33.27       26.33     11.57 o 
  -4   9  17       33.53       26.19      8.62 o 
  -3   9  17       83.54       97.19     12.32 o 
  -2   9  17      131.28      121.86      9.91 o 
  -1   9  17       19.63       18.83      4.24 o 
   0   9  17      213.69      178.28     20.01 o 
   1   9  17      505.91      483.25     22.93 o 
   2   9  17       34.70       42.03      7.49 o 
   3   9  17      361.86      388.60     16.67 o 
   4   9  17      214.12      251.59     19.83 o 
   5   9  17        4.92        0.83      8.25 o 
  -5  10  17        0.83        5.21     11.98 o 
  -4  10  17        7.96       13.24      9.13 o 
  -3  10  17      169.63      203.87     18.31 o 
  -2  10  17        3.38       12.38      8.19 o 
  -1  10  17        2.49        2.62      6.59 o 
   0  10  17      113.09      104.22     19.25 o 
   1  10  17        1.59        3.45      4.84 o 
   2  10  17       56.83       45.47      8.89 o 
   3  10  17       53.59       63.16     12.03 o 
   4  10  17        0.32       11.78     10.02 o 
   5  10  17       83.60       78.38     16.81 o 
  -5  11  17       19.19       22.12      9.39 o 
  -4  11  17        1.64       -3.23     10.01 o 
  -3  11  17      106.63      140.55     13.50 o 
  -2  11  17      465.83      574.62     18.33 o 
  -1  11  17       62.31       71.18     12.07 o 
   0  11  17       22.70       22.42      6.52 o 
   1  11  17      184.64      177.22     39.39 o 
   2  11  17      552.15      651.54     21.11 o 
   3  11  17      191.31      230.88     17.40 o 
   4  11  17       24.13       41.01     12.37 o 
  -4  12  17      255.70      297.54     24.29 o 
  -3  12  17      252.41      325.42     30.18 o 
  -2  12  17        2.21        2.39      7.12 o 
  -1  12  17       66.93       64.46     11.07 o 
   0  12  17       10.53        3.48      4.71 o 
   1  12  17      356.50      370.83     18.68 o 
   2  12  17       57.20       56.25     10.36 o 
   3  12  17       42.83       45.65     11.12 o 
   4  12  17       78.19       70.56     14.27 o 
  -4  13  17        2.18        8.97     10.22 o 
  -3  13  17        4.44       -1.76      8.05 o 
  -2  13  17      261.03      338.24     18.74 o 
  -1  13  17       45.32       37.36     12.88 o 
   0  13  17        5.44        3.11      4.23 o 
   1  13  17        1.05        4.40      8.27 o 
   2  13  17       52.98       49.19     14.61 o 
   3  13  17       11.04        7.10     10.21 o 
  -3  14  17        6.48        3.10      8.98 o 
  -2  14  17      101.23      139.13     38.33 o 
  -1  14  17       50.52       48.10     13.95 o 
   0  14  17      276.66      319.98     29.38 o 
   1  14  17      150.11      182.91     24.92 o 
   2  14  17      191.36      242.95     23.62 o 
  -2  15  17      180.08      179.89     53.06 o 
  -1  15  17      138.11      200.14     15.17 o 
   0  15  17        3.33        8.17      9.42 o 
   1  15  17        0.80        8.24      8.69 o 
  -6   0  18        8.35       18.36      9.78 o 
  -4   0  18      282.93      296.94     20.13 o 
  -2   0  18      667.59      531.34    195.08 o 
   0   0  18      478.64      473.63     25.98 o 
   2   0  18      314.44      294.54     11.52 o 
   4   0  18      603.62      634.79     19.08 o 
   6   0  18      362.53      354.66     28.14 o 
  -6   1  18      463.28      509.73     20.31 o 
  -5   1  18      176.60      198.28     11.04 o 
  -4   1  18        1.16        0.64      4.78 o 
  -3   1  18      321.48      335.65     21.16 o 
  -2   1  18      618.12      572.24     71.55 o 
  -1   1  18      301.06      243.14      9.70 o 
   0   1  18      227.51      218.50     15.92 o 
   1   1  18       44.17       36.92      4.67 o 
   2   1  18      207.66      214.69      8.28 o 
   3   1  18       32.11       33.28      5.07 o 
   4   1  18       15.00        9.02      5.73 o 
   5   1  18      271.00      303.95     10.85 o 
   6   1  18       59.51       76.63      7.57 o 
  -6   2  18       83.42       81.91     14.23 o 
  -5   2  18        8.76        9.13      7.68 o 
  -4   2  18      169.11      176.44      9.61 o 
  -3   2  18      232.78      213.71     18.25 o 
  -2   2  18      122.09       95.74     21.60 o 
  -1   2  18     1117.78     1140.72     31.21 o 
   0   2  18      188.02      181.99      7.91 o 
   1   2  18      331.39      331.72      9.72 o 
   2   2  18       49.31       41.91      5.73 o 
   3   2  18       34.74       38.91      5.70 o 
   4   2  18       27.53       24.50      5.38 o 
   5   2  18      183.13      202.11     12.91 o 
   6   2  18        3.75        0.85      4.48 o 
  -6   3  18       71.27       45.97      8.43 o 
  -5   3  18        3.18        1.28      4.91 o 
  -4   3  18      114.47      104.95     12.22 o 
  -3   3  18       19.94       13.22     10.38 o 
  -2   3  18      107.28       90.23     21.20 o 
  -1   3  18        1.71        1.48      3.19 o 
   0   3  18        4.24        7.78      3.08 o 
   1   3  18      100.42       98.68      5.40 o 
   2   3  18      372.69      352.84     11.67 o 
   3   3  18      391.19      409.17     10.94 o 
   4   3  18      240.84      225.32      9.61 o 
   5   3  18       80.47       82.81      8.33 o 
   6   3  18      139.22      153.38      9.56 o 
  -6   4  18        1.50        7.53      9.02 o 
  -5   4  18       10.86       11.32      6.25 o 
  -4   4  18        0.90        0.05      3.86 o 
  -3   4  18       32.61       30.60      5.18 o 
  -2   4  18        0.39        2.98      2.39 o 
  -1   4  18       10.41        9.47      3.81 o 
   0   4  18       30.64       31.88      3.96 o 
   1   4  18      104.55       98.55      7.72 o 
   2   4  18       33.37       22.18      4.67 o 
   3   4  18       42.96       30.41      4.92 o 
   4   4  18        0.66       -1.56      4.41 o 
   5   4  18      102.63      112.30      6.85 o 
   6   4  18        0.97        3.10      5.18 o 
  -6   5  18       55.97       49.70      8.42 o 
  -5   5  18       94.20       71.34      9.61 o 
  -4   5  18       98.30       69.56      6.36 o 
  -3   5  18      150.62      139.24      6.86 o 
  -2   5  18      145.64      119.74     19.40 o 
  -1   5  18      100.70       76.27     10.70 o 
   0   5  18        1.25        1.25      3.62 o 
   1   5  18      555.10      525.86     26.72 o 
   2   5  18       30.26       24.38      4.01 o 
   3   5  18      405.64      387.19     16.76 o 
   4   5  18      307.47      300.55     10.62 o 
   5   5  18       76.64       65.23      7.27 o 
   6   5  18      107.30       93.62     10.63 o 
  -6   6  18      119.23      103.45     16.15 o 
  -5   6  18        7.93       12.12      6.30 o 
  -4   6  18        0.26        1.02      3.53 o 
  -3   6  18      502.35      462.70     33.73 o 
  -2   6  18        2.35        0.68      3.63 o 
  -1   6  18      317.91      272.79     37.79 o 
   0   6  18        9.13        5.16      4.05 o 
   1   6  18      880.63      827.76     45.21 o 
   2   6  18       89.45       65.57      5.06 o 
   3   6  18      493.81      467.66     20.36 o 
   4   6  18        3.86        4.62      3.94 o 
   5   6  18      235.89      233.76     18.34 o 
  -6   7  18       31.93       27.60      7.78 o 
  -5   7  18       66.29       73.84     20.45 o 
  -4   7  18      451.64      410.34     26.04 o 
  -3   7  18       59.93       36.86      6.72 o 
  -2   7  18       10.63        7.51      3.71 o 
  -1   7  18       41.20       27.35      4.98 o 
   0   7  18      168.39      142.62     20.31 o 
   1   7  18       14.21        7.95      3.20 o 
   2   7  18        9.94        7.47      4.44 o 
   3   7  18        1.13        6.86      6.30 o 
   4   7  18      236.38      240.87     14.92 o 
   5   7  18       29.97       25.42     11.85 o 
  -5   8  18       13.60        9.07      4.17 o 
  -4   8  18       73.26       50.33     16.80 o 
  -3   8  18       82.93       56.37     10.72 o 
  -2   8  18      175.40      193.40     11.19 o 
  -1   8  18        4.45        3.23      4.98 o 
   0   8  18      499.49      488.18     25.94 o 
   1   8  18        4.68       -1.86      5.68 o 
   2   8  18      948.44      991.08     32.59 o 
   3   8  18        3.49        1.85      6.90 o 
   4   8  18      403.71      412.78     31.42 o 
   5   8  18        0.37       -1.92      8.99 o 
  -5   9  18       41.69       37.96     12.78 o 
  -4   9  18      128.01      121.33     12.05 o 
  -3   9  18       58.81       62.59     11.66 o 
  -2   9  18        2.85        4.26      7.57 o 
  -1   9  18        6.25       -3.49     13.66 o 
   0   9  18      602.76      642.23     77.52 o 
   1   9  18       16.23       11.20      6.49 o 
   2   9  18       87.17       77.00     10.43 o 
   3   9  18       88.38       81.30     10.84 o 
   4   9  18      506.80      553.37     23.25 o 
   5   9  18       94.80       67.97     13.86 o 
  -5  10  18       60.68       35.86      9.92 o 
  -4  10  18       89.67       74.99     15.23 o 
  -3  10  18       21.55       28.55     12.76 o 
  -2  10  18       73.96       83.18     10.96 o 
  -1  10  18       79.54       70.39     11.86 o 
   0  10  18       51.24       45.30      6.07 o 
   1  10  18      109.28       88.32      7.66 o 
   2  10  18      110.24       95.81      9.75 o 
   3  10  18      143.60      150.63     21.91 o 
   4  10  18        7.99        6.25      7.44 o 
  -4  11  18       90.99       69.43     18.93 o 
  -3  11  18        7.52       12.35      9.73 o 
  -2  11  18       55.62       64.39     10.79 o 
  -1  11  18        2.06       11.52     10.07 o 
   0  11  18      144.95      146.24     23.99 o 
   1  11  18       73.77       71.86     11.24 o 
   2  11  18       16.85       14.00      7.41 o 
   3  11  18      248.37      263.35     20.30 o 
   4  11  18       38.69       33.83     11.18 o 
  -3  12  18        9.23       11.77      9.55 o 
  -2  12  18       30.96       24.23     10.63 o 
  -1  12  18       29.81       34.62     10.77 o 
   0  12  18      107.06       98.98     22.41 o 
   1  12  18        5.29        1.41      4.85 o 
   2  12  18      142.36      152.11     13.51 o 
   3  12  18        2.38        1.32      9.91 o 
  -3  13  18      281.11      321.75     25.29 o 
  -2  13  18        4.91       -2.69      9.77 o 
  -1  13  18      190.65      219.48     16.21 o 
   0  13  18        0.04        5.84      8.28 o 
   1  13  18       59.26       38.02     13.92 o 
   2  13  18        4.93        1.83      8.08 o 
  -1  14  18      351.09      388.21     19.07 o 
   0  14  18        0.25       -6.39      9.37 o 
   1  14  18      148.03      155.85     19.01 o 
  -5   0  19      355.07      436.51     29.31 o 
  -3   0  19      187.17      198.03     18.18 o 
  -1   0  19     1520.42     1336.53    116.55 o 
   1   0  19      597.88      566.45     31.42 o 
   3   0  19     1129.49     1201.39     36.89 o 
   5   0  19       23.75       28.84     10.87 o 
  -6   1  19       18.71        8.44     10.16 o 
  -5   1  19      239.43      291.16     14.05 o 
  -4   1  19      169.95      212.46     22.47 o 
  -3   1  19       96.29      120.92     15.87 o 
  -2   1  19       22.68       10.39      4.27 o 
  -1   1  19     1225.18      970.65    160.74 o 
   0   1  19       54.38       33.91      4.32 o 
   1   1  19        8.73        7.73      3.94 o 
   2   1  19       50.50       31.11      5.13 o 
   3   1  19      429.79      435.50     12.18 o 
   4   1  19        0.07        1.46      4.82 o 
   5   1  19        6.65        4.79      5.61 o 
  -6   2  19       11.18       11.26      7.06 o 
  -5   2  19      105.26       86.15     13.09 o 
  -4   2  19      120.73      109.55     18.76 o 
  -3   2  19       14.24       16.37      7.37 o 
  -2   2  19      136.28      109.87     23.36 o 
  -1   2  19      304.17      284.75     30.05 o 
   0   2  19      141.69      132.52     12.19 o 
   1   2  19      148.78      132.38      6.72 o 
   2   2  19      320.29      327.64     14.33 o 
   3   2  19       62.97       61.80      7.51 o 
   4   2  19       36.48       31.48      5.70 o 
   5   2  19        6.97       11.72      6.71 o 
  -6   3  19       21.71       27.09      9.14 o 
  -5   3  19        4.20        0.65      4.38 o 
  -4   3  19      148.85      156.88     25.37 o 
  -3   3  19      118.63      136.32     14.52 o 
  -2   3  19       41.59       22.72      4.98 o 
  -1   3  19      106.44       85.93     15.29 o 
   0   3  19      535.60      497.58     29.18 o 
   1   3  19       39.84       33.76      4.33 o 
   2   3  19      304.58      275.85     13.24 o 
   3   3  19      551.28      552.98     17.68 o 
   4   3  19       48.24       43.18      7.00 o 
   5   3  19       16.05       15.77      5.54 o 
  -6   4  19       24.54       23.91     10.01 o 
  -5   4  19       16.98       14.80      8.27 o 
  -4   4  19      116.15       71.52     27.93 o 
  -3   4  19       18.14       22.84      7.94 o 
  -2   4  19      191.95      186.56     16.88 o 
  -1   4  19      167.25      171.70     14.49 o 
   0   4  19      251.72      211.57     19.44 o 
   1   4  19       25.51       22.44      4.34 o 
   2   4  19      162.31      155.00     12.01 o 
   3   4  19      190.68      182.92      7.79 o 
   4   4  19        7.72       10.78      4.96 o 
   5   4  19       26.28       17.85      5.83 o 
  -5   5  19       41.21       38.60      9.89 o 
  -4   5  19      182.75      155.77     13.69 o 
  -3   5  19       16.64        8.69      5.02 o 
  -2   5  19       76.52       83.29     27.81 o 
  -1   5  19        1.50        4.44      4.81 o 
   0   5  19      227.99      197.95     20.94 o 
   1   5  19      174.92      140.27      9.81 o 
   2   5  19       85.87       96.75      6.84 o 
   3   5  19        4.67        6.21      3.91 o 
   4   5  19      211.43      201.95      8.42 o 
   5   5  19      196.54      182.07     11.84 o 
  -5   6  19        0.15       -0.41      7.19 o 
  -4   6  19      150.13      117.36      9.97 o 
  -3   6  19       98.01       67.44      8.46 o 
  -2   6  19       94.90       92.82     10.17 o 
  -1   6  19       46.71       35.32      7.85 o 
   0   6  19      116.58      101.69     13.24 o 
   1   6  19        9.09        5.20      3.24 o 
   2   6  19      414.26      348.64     22.85 o 
   3   6  19        3.10        2.81      4.61 o 
   4   6  19      103.50      108.99     14.43 o 
   5   6  19      308.04      334.77     30.02 o 
  -5   7  19       22.93       11.91      5.65 o 
  -4   7  19       51.24       37.37      8.97 o 
  -3   7  19      337.21      290.51     36.09 o 
  -2   7  19       16.14       14.10      7.67 o 
  -1   7  19       18.72       18.25      5.70 o 
   0   7  19       74.32       57.81     13.22 o 
   1   7  19      120.99      128.42     23.87 o 
   2   7  19       37.35       42.48      9.04 o 
   3   7  19        0.69        1.47      5.91 o 
   4   7  19      217.19      229.25     30.50 o 
  -5   8  19      118.64      100.95     49.98 o 
  -4   8  19        3.15       12.32     10.49 o 
  -3   8  19      462.75      495.49     50.99 o 
  -2   8  19       70.15       88.26     10.22 o 
  -1   8  19      304.26      355.43     16.47 o 
   0   8  19        0.34        1.99      4.59 o 
   1   8  19      495.44      460.79     48.62 o 
   2   8  19      222.77      197.46     23.62 o 
   3   8  19      288.19      305.21     27.04 o 
   4   8  19        4.27       -0.94      6.89 o 
  -4   9  19       13.14       19.01      8.51 o 
  -3   9  19      353.43      350.89     34.56 o 
  -2   9  19      138.81      157.48     12.55 o 
  -1   9  19       13.61       16.27      7.57 o 
   0   9  19       15.79       17.70      6.79 o 
   1   9  19       99.38      114.19     14.46 o 
   2   9  19       26.55       23.71     11.32 o 
   3   9  19       80.16       94.51     14.77 o 
   4   9  19       38.21       25.47      9.50 o 
  -4  10  19      239.02      239.19     36.89 o 
  -3  10  19       17.53       17.85     10.92 o 
  -2  10  19       34.46       35.01      8.79 o 
  -1  10  19       13.79       19.74      9.66 o 
   0  10  19      165.56      117.11     29.10 o 
   1  10  19      188.26      185.36     29.79 o 
   2  10  19        0.20       -0.86      5.77 o 
   3  10  19        6.81        3.59      7.44 o 
  -3  11  19       24.23       36.85     10.59 o 
  -2  11  19       49.32       41.23     16.07 o 
  -1  11  19       29.61       50.71     12.90 o 
   0  11  19        1.67        0.18      6.96 o 
   1  11  19      134.51      138.47     11.28 o 
   2  11  19      147.56      181.42     13.15 o 
   3  11  19      254.50      242.42     27.82 o 
  -2  12  19        3.84        9.54      8.69 o 
  -1  12  19       47.52       46.21     11.12 o 
   0  12  19       63.70       59.61     12.37 o 
   1  12  19      252.34      249.91     55.95 o 
   2  12  19       10.80        7.56      6.69 o 
  -1  13  19        2.42       -2.35      7.54 o 
   0  13  19       63.41       63.36     11.93 o 
  -4   0  20      473.94      547.65     20.90 o 
  -2   0  20      494.59      510.99     25.84 o 
   0   0  20      405.76      361.20     35.79 o 
   2   0  20      353.82      341.14     30.12 o 
   4   0  20      318.56      325.41     39.82 o 
  -5   1  20       11.07        6.57      5.75 o 
  -4   1  20       36.87       42.57     10.19 o 
  -3   1  20       30.59       22.18     13.21 o 
  -2   1  20      491.71      554.14     30.70 o 
  -1   1  20       15.35       18.18      4.93 o 
   0   1  20       37.10       25.79      4.83 o 
   1   1  20        7.92        4.98      3.95 o 
   2   1  20      497.55      494.27     22.66 o 
   3   1  20        0.18        4.12      5.39 o 
   4   1  20      106.07      106.08     11.46 o 
   5   1  20        0.24        3.81      4.79 o 
  -5   2  20      156.82      166.84     14.86 o 
  -4   2  20       59.16       53.25     10.07 o 
  -3   2  20       19.82       21.61      9.15 o 
  -2   2  20       15.03       11.51      4.42 o 
  -1   2  20      176.24      146.26     15.72 o 
   0   2  20        3.49        6.74      4.36 o 
   1   2  20      542.21      474.86     24.56 o 
   2   2  20       23.42       13.91      5.43 o 
   3   2  20      117.99      113.02     12.23 o 
   4   2  20       78.64       86.63     10.91 o 
   5   2  20       49.80       46.12      8.30 o 
  -5   3  20       84.15       51.33     15.36 o 
  -4   3  20        3.18        2.57      8.31 o 
  -3   3  20      336.35      380.53     26.67 o 
  -2   3  20      205.42      202.51     24.01 o 
  -1   3  20      185.20      149.48     16.84 o 
   0   3  20       35.82       32.39      4.32 o 
   1   3  20      295.48      250.96     13.67 o 
   2   3  20       93.94       90.85      7.73 o 
   3   3  20      377.16      360.67     18.30 o 
   4   3  20       31.71       22.80      5.94 o 
   5   3  20      214.06      182.16     26.42 o 
  -5   4  20       61.04       39.03     11.68 o 
  -4   4  20      192.14      197.30     19.41 o 
  -3   4  20        4.08       -0.78      4.66 o 
  -2   4  20        9.60        1.12      4.89 o 
  -1   4  20        5.38        6.62      3.69 o 
   0   4  20      208.74      188.06     20.03 o 
   1   4  20        5.34        6.32      3.34 o 
   2   4  20        0.17        0.87      4.46 o 
   3   4  20        5.71        7.58      4.43 o 
   4   4  20        0.14        4.65      5.51 o 
  -5   5  20        9.46        0.54      7.26 o 
  -4   5  20       72.37       73.31     13.64 o 
  -3   5  20      156.05      150.58     32.54 o 
  -2   5  20       16.85       18.95      6.17 o 
  -1   5  20       57.93       38.00      8.52 o 
   0   5  20       83.06       44.45      7.83 o 
   1   5  20       85.16       75.91     11.53 o 
   2   5  20        5.02        7.55      3.94 o 
   3   5  20      145.60      144.32     18.22 o 
   4   5  20       26.00       16.38      5.30 o 
  -4   6  20       11.35        6.86      4.58 o 
  -3   6  20      350.23      262.05     29.63 o 
  -2   6  20      133.58      102.66     18.40 o 
  -1   6  20      342.04      336.39     60.46 o 
   0   6  20       61.70       43.74      9.61 o 
   1   6  20      404.14      409.28     43.24 o 
   2   6  20       58.23       47.52      9.28 o 
   3   6  20      134.83      116.56     13.04 o 
   4   6  20       19.89       17.96     10.58 o 
  -4   7  20      124.13      106.99     38.81 o 
  -3   7  20      184.79      194.24     60.75 o 
  -2   7  20       33.30        7.15      6.72 o 
  -1   7  20       72.64       65.08     12.65 o 
   0   7  20      409.10      365.58     55.26 o 
   1   7  20        3.62       -1.13      4.90 o 
   2   7  20        3.78        3.39      6.44 o 
   3   7  20        1.12        4.25     10.47 o 
   4   7  20       88.60       72.09     10.78 o 
  -4   8  20       41.82       23.97     13.57 o 
  -3   8  20        0.22       -1.47      7.96 o 
  -2   8  20      325.98      323.55     83.00 o 
  -1   8  20       92.74       94.49     10.47 o 
   0   8  20      101.28       61.52     28.24 o 
   1   8  20       26.33       15.26      7.18 o 
   2   8  20      333.01      382.78     42.17 o 
   3   8  20        5.12        8.58      7.64 o 
  -3   9  20       17.96       18.63     11.98 o 
  -2   9  20        3.24        4.96      6.27 o 
  -1   9  20        4.67        3.18      6.33 o 
   0   9  20      123.93      106.45     29.39 o 
   1   9  20        4.36        6.74      5.61 o 
   2   9  20       12.00       19.06      6.96 o 
   3   9  20       11.30        7.36      8.32 o 
  -3  10  20        1.79       -5.02      7.92 o 
  -2  10  20       21.81       15.85      9.76 o 
  -1  10  20      131.45      145.67     16.46 o 
   0  10  20        2.77        4.57      7.75 o 
   1  10  20       11.47       17.24      9.98 o 
   2  10  20      105.95      127.09     19.06 o 
  -2  11  20        2.50        0.21     10.83 o 
  -1  11  20      135.03      158.34     13.24 o 
   0  11  20       74.09       71.26     11.80 o 
   1  11  20      121.03       99.34     15.98 o 
  -3   0  21      440.30      520.82     41.40 o 
  -1   0  21      245.96      227.11     77.88 o 
   1   0  21      330.06      288.84     45.93 o 
   3   0  21      163.51      143.54     13.37 o 
  -4   1  21       79.91       69.36     10.47 o 
  -3   1  21        8.35       10.55      9.79 o 
  -2   1  21       28.06       33.41      8.74 o 
  -1   1  21      679.48      492.28     65.88 o 
   0   1  21        5.56        6.12      3.85 o 
   1   1  21        1.10       -0.59      4.57 o 
   2   1  21        0.14       -1.54      3.98 o 
   3   1  21      287.65      269.16     20.06 o 
   4   1  21        4.08        3.56      4.98 o 
  -4   2  21       45.70       34.11     13.92 o 
  -3   2  21        7.15       17.11     21.43 o 
  -2   2  21      171.29      161.22     12.20 o 
  -1   2  21        4.51        4.47      4.58 o 
   0   2  21      159.79      140.30     20.66 o 
   1   2  21       27.79       20.02      4.40 o 
   2   2  21       87.75       65.78      7.05 o 
   3   2  21       50.46       36.97      5.64 o 
   4   2  21      102.76       87.75      7.85 o 
  -4   3  21       79.06       92.88     11.79 o 
  -3   3  21        1.21       -3.82      6.06 o 
  -2   3  21       23.40       30.73     10.53 o 
  -1   3  21      139.06      121.30     20.98 o 
   0   3  21       71.18       56.36     10.60 o 
   1   3  21       13.04        6.93      4.75 o 
   2   3  21      215.39      196.92     14.85 o 
   3   3  21      595.59      562.66     39.46 o 
   4   3  21      196.93      202.12     21.43 o 
  -4   4  21       11.68       19.41      9.29 o 
  -3   4  21       13.12        6.93      5.39 o 
  -2   4  21        0.71        2.21      5.71 o 
  -1   4  21       39.63       38.35     10.05 o 
   0   4  21        0.89       -1.30      3.56 o 
   1   4  21        8.48        8.65      5.28 o 
   2   4  21       39.87       23.85      5.84 o 
   3   4  21        6.61        6.80      5.34 o 
  -4   5  21      167.92       69.57     34.91 o 
  -3   5  21        5.16        7.49      8.20 o 
  -2   5  21       46.07       15.68     12.25 o 
  -1   5  21       18.38        7.84      8.00 o 
   0   5  21      133.56      112.14     18.69 o 
   1   5  21      216.61      165.60     21.13 o 
   2   5  21      265.22      239.17     19.99 o 
   3   5  21        6.41        5.22      6.06 o 
  -3   6  21        0.40       12.71     25.24 o 
  -2   6  21      243.41      233.10     26.59 o 
  -1   6  21        3.74       -4.46     15.88 o 
   0   6  21      127.84      111.74     24.57 o 
   1   6  21       13.65       22.47     10.24 o 
   2   6  21      484.64      495.14     49.53 o 
   3   6  21       14.48       13.57      8.50 o 
  -3   7  21      266.11      248.50     74.81 o 
  -2   7  21      232.44      318.53     30.29 o 
  -1   7  21       10.50       -5.18     14.91 o 
   0   7  21       15.92        3.17      4.82 o 
   1   7  21       39.33       26.35      7.47 o 
   2   7  21       23.08       24.91      7.25 o 
  -2   8  21       31.97       37.20     13.05 o 
  -1   8  21      207.94      189.26     28.34 o 
   0   8  21      191.65      244.93     18.79 o 
   1   8  21      204.23      171.11     35.17 o 
   2   8  21        0.19        2.37      6.91 o 
  -2   9  21       16.69        6.69     12.14 o 
  -1   9  21      126.57      116.35     14.25 o 
   0   9  21        0.04       -6.54     10.16 o 
   1   9  21      218.58      169.32     40.37 o 
  -2   0  22      115.42       84.72     25.41 o 
   0   0  22      481.26      418.66     68.65 o 
   2   0  22      133.08       88.51     11.73 o 
  -3   1  22       96.13       73.35     11.59 o 
  -2   1  22      348.54      317.54     34.07 o 
  -1   1  22        5.57        3.03      5.40 o 
   0   1  22       26.48       30.12      5.59 o 
   1   1  22        2.82        3.07      4.15 o 
   2   1  22      150.96      148.24      9.01 o 
   3   1  22       10.59        4.18      4.23 o 
  -3   2  22      115.10       96.16     11.89 o 
  -2   2  22       26.36       28.82     15.93 o 
  -1   2  22       93.14       80.43     14.49 o 
   0   2  22       95.50       74.25      6.41 o 
   1   2  22      112.70      102.78     13.14 o 
   2   2  22       23.62       14.22      5.00 o 
   3   2  22      103.87       87.20     10.46 o 
  -3   3  22        4.25        4.00     10.59 o 
  -2   3  22        2.37        4.56      6.54 o 
  -1   3  22        7.79       13.50      5.07 o 
   0   3  22        6.04        3.29      5.21 o 
   1   3  22      207.52      183.92     14.43 o 
   2   3  22      194.45      169.00     12.61 o 
  -3   4  22        9.70        2.82      5.71 o 
  -2   4  22      113.32       91.59     21.37 o 
  -1   4  22       22.89       31.57      8.44 o 
   0   4  22       14.71        8.17      4.70 o 
   1   4  22       37.95       22.92      4.99 o 
   2   4  22        4.56        3.99      4.26 o 
  -2   5  22       48.09       70.66     31.16 o 
  -1   5  22      219.82      257.74     17.93 o 
   0   5  22        3.37       -0.62      6.89 o 
   1   5  22      113.84       83.34     12.84 o 
   2   5  22       24.40       16.71      9.00 o 
  -2   6  22       89.35       68.73     33.32 o 
  -1   6  22       26.07       15.49     10.45 o 
   0   6  22      104.53      102.08     25.34 o 
   1   6  22      140.61      138.85     26.11 o 
  -1   7  22       76.22       74.02     14.57 o 
   0   7  22      112.31       88.34     14.76 o 
   1   7  22       70.25       29.87     13.19 o 
  -1   0  23      188.01      106.98     15.83 o 
   1   0  23      610.76      564.60     64.00 o 
  -1   1  23      128.55       69.94     15.13 o 
   0   1  23       79.94       53.83      6.03 o 
   1   1  23       32.61       15.58      5.36 o 
  -1   2  23       44.49       38.09      8.28 o 
   0   2  23      214.66      177.90     19.48 o 
   1   2  23       34.87       29.37      5.47 o 
  -1   3  23      207.36      167.07     64.49 o 
   0   3  23       25.78       15.53      5.06 o 
                                                 
